# Supplementary material for: Wetland degradation promotes soil P fraction transformation by altering P-cycling functional genes and metabolic pathways
Source: Front Microbiol. 2025 Nov 12;16:1677320. doi: 10.3389/fmicb.2025.1677320 (PMC12648965; doi:10.3389/fmicb.2025.1677320)
Supplement: Supplementary file 1 [file Data_Sheet_1.xlsx]

## Sheet: phosphorus fractions
ID	P fractions mg/Kg
	Resin-Pi	NaHCO3-Pi	NaHCO3-Pt	NaOH-Pi	NaOH-Pt	1M HCl-Pi	Conc.HCl-Pi	Conc.HCl-Pt	Resdual-Pt
ND_1	0.640934	14.2403	43.8418	143.738	248.649	123.18	34.509	97.2918	112.488
ND_2	0.496703	14.2545	49.4544	159.211	293.262	120.655	34.4743	84.1838	115.65
ND_3	0.620259	17.271	49.322	192.469	317.938	130.943	34.7857	72.9002	117.265
ND_4	0.725228	13.1066	39.6526	138.716	219.168	118.059	30.4265	67.3452	102.746
ND_5	0.599464	15.6902	60.2704	133.474	334.101	163.502	37.821	113.278	131.36
ND_6	1.30228	31.0069	80.4851	234.869	552.328	185.682	32.8427	86.1438	159.944
LD_1	0.456497	7.49998	51.7915	59.4316	377.764	43.7311	25.3331	65.7158	108.1
LD_2	0.682149	6.64137	39.7652	61.3281	310.801	19.4897	25.3753	60.7953	103.469
LD_3	0.91135	6.61306	41.3836	56.9483	259.311	47.6289	24.3176	57.6129	91.4008
LD_4	0.683376	10.3126	65.2025	85.7805	466.624	70.5897	27.1527	80.1051	104.556
LD_5	0.891708	7.49548	42.8075	49.5035	348.32	24.3296	27.7456	60.7833	94.2185
LD_6	0.497001	8.77407	53.0186	54.9362	348.249	17.3161	27.6375	61.3176	94.0866
MD_1	0.268779	5.02354	46.4573	29.7547	332.919	18.1264	37.8285	64.6551	76.6304
MD_2	0.310253	4.27794	44.8561	45.1286	312.653	5.55923	36.6675	62.0689	72.8522
MD_3	0.475437	4.93952	42.5048	48.6381	297.279	28.4409	34.917	58.8031	71.286
MD_4	0.310688	4.32552	46.0003	45.6087	335.395	25.0957	33.1163	57.4064	76.491
MD_5	0.352042	4.36624	44.0367	46.0997	336.578	29.8173	33.6638	53.954	76.8224
MD_6	0.434615	3.82337	38.0674	36.9077	293.887	22.1619	32.8129	55.9849	75.3212
HD_1	0.372453	4.7367	37.395	43.3974	304.24	20.7451	37.0974	65.3256	69.6945
HD_2	0.311248	7.24998	43.6666	47.988	284.002	25.8049	39.7001	65.5089	75.3784
HD_3	0.393145	5.9832	47.6163	57.5994	294.453	1.10346	39.5199	60.0308	67.8933
HD_4	0.269424	4.99398	42.3656	43.5086	278.655	24.094	40.6923	63.0196	68.3489
HD_5	0.413423	6.18477	44.4142	61.5778	318.707	31.9244	41.693	63.1996	74.1928
HD_6	0.516779	5.85271	43.1689	57.7916	301.648	28.8819	40.4484	55.9866	69.6942

## Sheet: Soil physicochemical
Treatment	Block	SW	ST	pH	TC	TN	TP	MBC	MBN	MBP	DOC	NH4-N	NO3-N	AP
ND_1	1	208.992	15.9	5.16	139.044	9.11248	0.845982	254.065	4.36023	29.2148	265	29.8	0.71	1.19708
ND_2	2	399.317	16.1	5.09	146.499	9.72681	0.9557	455.232	7.15687	30.6394	351.7	40.145	0.7	2.14425
ND_3	3	298.682	16.3	5.06	158.723	10.5459	1.01492	234.226	3.80963	57.9701	322.45	30.13	0.455	2.10409
ND_4	4	285.571	15.7	5.08	132.187	9.21487	0.86756	228.755	2.99889	29.7072	262.3	27.515	0.535	1.96918
ND_5	5	345.172	16.1	4.96	180.191	12.7984	1.21712	461.339	9.64539	52.3963	541	96.75	1.495	2.66513
ND_6	6	488.284	16.4	4.92	168.165	11.8769	1.29425	589.6	7.32086	62.4015	307.85	32.64	1.195	2.22584
LD_1	1	67.4661	17.2	5.36	50.4893	4.50505	0.863817	1304.12	8.41052	34.2109	315.05	11.575	3.44	2.50216
LD_2	2	50.99	17.1	5.52	39.7554	3.78833	0.760872	634.357	4.61358	17.1284	217.65	10.67	3.73	2.29832
LD_3	3	46.8694	17.4	5.52	38.5627	3.89072	0.725105	750	4.37344	23.339	245.35	9.59	3.94	2.69403
LD_4	4	86.8405	17.4	5.51	71.0627	6.24563	1.13641	1173.48	10.6292	30.4622	327.55	16.845	5.14	2.58243
LD_5	5	52.9049	17.6	5.56	43.8303	4.50505	0.756153	673.848	4.04349	27.3438	337.1	12.295	4.3	2.67483
LD_6	6	51.1434	17.3	5.54	45.4205	4.30027	0.735291	708.385	5.62589	19.3934	360.7	9.585	2.195	3.09619
MD_1	1	44.6806	18.3	5.58	36.5749	3.89072	0.680264	662.485	5.35318	21.8619	236.3	12.205	1.28	2.9282
MD_2	2	43.8693	18.6	5.54	36.9725	3.68595	0.681087	489.534	4.28411	10.5567	219.3	15.41	1.13	3.09622
MD_3	3	39.6698	17.4	5.71	32.0031	3.2764	0.612404	451.354	2.65373	17.0037	212.4	13.22	1.08	2.44368
MD_4	4	46.4129	17.4	5.69	35.8792	3.58356	0.671307	376.243	6.62112	20.7852	235.9	10.505	1.38	2.55971
MD_5	5	47.1641	17.6	5.65	36.4755	3.68595	0.673995	451.562	4.34952	15.0473	231.75	15.905	1.245	2.86119
MD_6	6	40.5098	17.3	5.69	31.1086	3.2764	0.613228	441.681	2.29499	10.1562	213.15	9.45	1.21	2.76011
HD_1	1	32.6202	19	5.56	32.997	3.58356	0.629444	475.513	2.90291	23.1486	203.7	10.525	2.805	3.12119
HD_2	2	34.2454	19.4	5.6	29.1208	3.17401	0.625838	436.828	4.60909	21.3826	195.45	15.74	2.265	2.86598
HD_3	3	37.7122	19.6	5.58	32.3012	3.48117	0.63381	490.509	3.84064	38.4651	186	11.22	2.245	3.23568
HD_4	4	34.058	19.1	5.54	32.7982	3.48117	0.606335	375.715	4.28986	7.92411	228.75	9	2.21	2.86909
HD_5	5	33.1101	18.8	5.56	28.0275	3.37879	0.652618	390.048	4.99902	19.9055	180.05	11.68	2.52	2.54382
HD_6	6	33.1757	18.9	5.55	27.5306	3.07162	0.648393	412.67	5.19385	44.0783	176.25	16.175	3.015	2.82547

## Sheet: kegg_enzyme_profile_read_r
#Enzyme	MD_1	ND_4	ND_5	HD_6	LD_3	MD_2	MD_5	ND_1	LD_4	LD_6	LD_2	MD_3	HD_2	ND_2	MD_6	ND_3	LD_5	HD_3	HD_5	LD_1	ND_6	MD_4	HD_1	HD_4	Total	Description
1.1.1.27	4.16500547134e-05	6.24911487781e-05	5.85474239206e-05	4.20288487806e-05	3.34256474328e-05	4.67753570844e-05	4.25583781785e-05	5.88734593e-05	3.13274124524e-05	3.26554617408e-05	3.27559460694e-05	4.03323705749e-05	4.40550875105e-05	5.7184895377e-05	4.19610833633e-05	6.31985520432e-05	2.67068786534e-05	3.97727370714e-05	4.43731628462e-05	3.27128054397e-05	5.86618109769e-05	4.10737545154e-05	3.94689254706e-05	3.90374401974e-05	0.00105162864249	Oxidoreductases; Acting on the CH-OH group of donors; With NAD+ or NADP+ as acceptor; (S)-lactate:NAD+ oxidoreductase
1.1.1.363	0.000655288539024	0.000524817439954	0.000549968994502	0.000740870238612	0.000715824374996	0.000653819088378	0.000663059532021	0.000509696973889	0.000735111064009	0.000706194872371	0.000699705639133	0.000678928238011	0.000719030479367	0.000558281805643	0.000701714063002	0.000550630478299	0.000694296416349	0.000705561888535	0.000724982421825	0.000739695205066	0.000550973825521	0.000659488667347	0.000736331353021	0.000687388178898	0.0158616597778	Oxidoreductases; Acting on the CH-OH group of donors; With NAD+ or NADP+ as acceptor; D-glucose-6-phosphate:NAD(P)+ 1-oxidoreductase
1.1.1.37	0.000181699424025	0.000236032585752	0.000270854295316	0.000184435107681	0.000189162556989	0.000171961193506	0.0001687014111	0.000264783383202	0.00017021782883	0.000183379288922	0.000190580049858	0.000167255510432	0.000187153729424	0.000259170567961	0.000181831361241	0.00025058284079	0.000190739867913	0.00018980972895	0.000194822468715	0.000170154813553	0.000247537058875	0.000179012311834	0.000186758210026	0.000203653151873	0.00482028874677	Oxidoreductases; Acting on the CH-OH group of donors; With NAD+ or NADP+ as acceptor; (S)-malate:NAD+ oxidoreductase
1.1.1.41	0.00010510064723	0.000206951206992	0.000188685014715	0.000118262026622	0.000115825688741	0.000102873911407	0.000107928047061	0.000180299969106	0.000127809177399	0.000112489040318	0.000117422420922	0.000117547632662	0.000109762553797	0.000194885109078	0.000106509326465	0.000200885268557	0.000126198244501	0.000120288277972	0.000119101101271	0.000113248999667	0.00021070901611	0.000106099183209	0.000118751985673	0.000115230998173	0.00324286484765	Oxidoreductases; Acting on the CH-OH group of donors; With NAD+ or NADP+ as acceptor; isocitrate:NAD+ oxidoreductase (decarboxylating)
1.1.1.49	0.000655288539024	0.000524817439954	0.000549968994502	0.000740870238612	0.000715824374996	0.000653819088378	0.000663059532021	0.000509696973889	0.000735111064009	0.000706194872371	0.000699705639133	0.000678928238011	0.000719030479367	0.000558281805643	0.000701714063002	0.000550630478299	0.000694296416349	0.000705561888535	0.000724982421825	0.000739695205066	0.000550973825521	0.000659488667347	0.000736331353021	0.000687388178898	0.0158616597778	Oxidoreductases; Acting on the CH-OH group of donors; With NAD+ or NADP+ as acceptor; D-glucose-6-phosphate:NADP+ 1-oxidoreductase
1.1.1.94	0.000173131897495	0.000147706351657	0.000170135335848	0.000163197125585	0.0001737801073	0.000153235113583	0.000167850243536	0.00013290683437	0.000174550343319	0.000169677122814	0.000180922277061	0.000141693986099	0.000168717050466	0.000159635883103	0.000159055187614	0.00015328267595	0.000174913569452	0.000164480208051	0.000171200934265	0.000166296792272	0.000168751353102	0.000175741802107	0.000176517001959	0.00016308713721	0.00395046633422	Oxidoreductases; Acting on the CH-OH group of donors; With NAD+ or NADP+ as acceptor; sn-glycerol-3-phosphate:NAD(P)+ 2-oxidoreductase
1.1.2.4	9.45820998074e-05	9.57656565689e-05	8.05751675739e-05	9.69122656724e-05	9.08811757313e-05	0.000101598944263	0.000101884757359	7.7712966276e-05	8.67336073482e-05	9.91150698063e-05	8.45859934126e-05	9.08362819746e-05	9.74357044939e-05	8.93910227069e-05	9.49794792346e-05	9.39249198874e-05	7.73180622741e-05	9.98090908621e-05	0.000100225949911	8.96989947685e-05	7.85226483256e-05	8.81113797097e-05	9.86147787997e-05	0.000114055171661	0.00222327118843	Oxidoreductases; Acting on the CH-OH group of donors; With a cytochrome as acceptor; (R)-lactate:cytochrome-c 2-oxidoreductase
1.1.5.2	0.000145732777999	1.44730582668e-05	2.1737904921e-05	0.000139723566425	0.000138608343956	0.000145744681614	0.000141889632847	1.5307099418e-05	9.81481166726e-05	0.000132344873839	0.000114283644763	0.000145320361523	0.000135595342338	2.29500356169e-05	0.000145635201493	2.14153472853e-05	0.000154306409997	0.000153809473715	0.000143605683738	9.53252758023e-05	1.99923660729e-05	0.000131397537864	0.000131179519057	0.000146978313996	0.00255550456922	Oxidoreductases; Acting on the CH-OH group of donors; With a quinone or similar compound as acceptor; D-glucose:ubiquinone oxidoreductase
1.1.5.9	0	0	0	1.1177885314e-07	2.49445130095e-07	4.78112678887e-07	2.55350269071e-07	0	0	0	0	0	0	0	0	0	0	0	0	0	0	0	1.15069753559e-07	2.35165302394e-07	1.44492198715e-06	Oxidoreductases; Acting on the CH-OH group of donors; With a quinone or similar compound as acceptor; D-glucose:quinone 1-oxidoreductase
1.17.1.9	3.08770263049e-05	6.08680020565e-06	9.70959753138e-06	2.04555301246e-05	2.93513769746e-05	2.51806010881e-05	2.71522452779e-05	1.07444063222e-05	3.13274124524e-05	2.99478480789e-05	2.73636895911e-05	3.2195137915e-05	2.52968385705e-05	9.00250015913e-06	2.33432152945e-05	7.3324286901e-06	2.78608795828e-05	2.33893873835e-05	2.04204853895e-05	3.47221915233e-05	1.18375851747e-05	2.70298009808e-05	2.42797180009e-05	2.95132454505e-05	0.000544419948067	Oxidoreductases; Acting on CH or CH2 groups; With NAD+ or NADP+ as acceptor; formate:NAD+ oxidoreductase
1.2.1.3	0.000458065774852	0.000185173988479	0.000225494533714	0.000492274069229	0.000427548952983	0.000465044265664	0.000440394097392	0.000169114011839	0.00037951160564	0.000456848268776	0.000411099195387	0.000464883639784	0.000494574632052	0.000199703348601	0.0004658247295	0.000209614350331	0.000409917615874	0.000496674180013	0.000525523951022	0.000384033868283	0.000209656786317	0.000433631113244	0.000523107099677	0.000485851514746	0.0094135655934	Oxidoreductases; Acting on the aldehyde or oxo group of donors; With NAD+ or NADP+ as acceptor; aldehyde:NAD+ oxidoreductase
1.2.1.90	8.4826995343e-07	8.38625806112e-06	5.36201654718e-06	3.3533655942e-07	8.31483766984e-08	2.39056339443e-07	1.70233512714e-07	2.6493056685e-06	8.33175863095e-08	4.92293393078e-07	1.60962879948e-07	0	2.14379987885e-07	4.31105641423e-06	3.78027778048e-07	8.72908177392e-06	1.64857275638e-07	8.62281562523e-07	2.2076200421e-07	2.41126330023e-07	7.234079829e-06	3.84765850261e-07	1.15069753559e-07	5.87913255986e-07	4.22536006931e-05	Oxidoreductases; Acting on the aldehyde or oxo group of donors; With NAD+ or NADP+ as acceptor; D-glyceraldehyde-3-phosphate:NAD(P)+ oxidoreductase
1.20.1.1	2.88411784166e-06	3.24629344301e-06	2.46362922438e-06	3.12980788792e-06	2.24500617086e-06	4.2233286635e-06	4.85165511235e-06	7.3591824125e-07	2.33289241667e-06	2.70761366193e-06	3.46070191888e-06	2.83034179473e-06	4.93073972136e-06	1.90193665334e-06	2.45718055731e-06	2.21136738273e-06	3.13228823712e-06	4.74254859388e-06	3.86333507367e-06	2.00938608352e-06	1.70987341413e-06	3.84765850261e-06	2.99181359252e-06	3.05714893112e-06	7.19665831204e-05	Oxidoreductases; Acting on phosphorus or arsenic in donors; With NAD+ or NADP+ as acceptor; phosphonate:NAD+ oxidoreductase
1.20.2.1	1.00095854505e-05	4.05786680377e-06	5.0721778149e-06	1.0395433342e-05	1.03935470873e-05	1.25106150975e-05	1.13205285955e-05	2.79648931675e-06	1.11645565655e-05	1.00920145581e-05	8.12862543736e-06	9.37550719503e-06	1.01830494246e-05	4.94503529868e-06	1.01122430628e-05	5.23744906435e-06	1.45074402561e-05	1.13174455081e-05	1.19211482273e-05	8.19829522077e-06	5.12962024237e-06	1.12544011201e-05	9.66585929892e-06	1.0112108003e-05	0.000217901041991	Oxidoreductases; Acting on phosphorus or arsenic in donors; With a cytochrome as acceptor; arsenite:cytochrome c oxidoreductase
1.20.9.1	1.00095854505e-05	4.05786680377e-06	5.0721778149e-06	1.0395433342e-05	1.03935470873e-05	1.25106150975e-05	1.13205285955e-05	2.79648931675e-06	1.11645565655e-05	1.00920145581e-05	8.12862543736e-06	9.37550719503e-06	1.01830494246e-05	4.94503529868e-06	1.01122430628e-05	5.23744906435e-06	1.45074402561e-05	1.13174455081e-05	1.19211482273e-05	8.19829522077e-06	5.12962024237e-06	1.12544011201e-05	9.66585929892e-06	1.0112108003e-05	0.000217901041991	Oxidoreductases; Acting on phosphorus or arsenic in donors; With a copper protein as acceptor; arsenite:azurin oxidoreductase
1.21.98.4	0.000119775717424	1.92072362045e-05	2.75346795666e-05	0.000109207939518	0.000106180477044	0.00011299396311	0.000121461611321	2.97310969465e-05	0.000102980536679	0.000104448248231	0.000107362240925	0.000117636080843	0.000119731223234	3.423485976e-05	0.000118889736196	2.66527963497e-05	0.000103035797274	0.00011091096598	0.00010066747392	0.000104970329003	3.27506523167e-05	0.000124471752559	0.000107935428838	0.000111585935986	0.00217435677923	Oxidoreductases; Catalysing the reaction X-H + Y-H = X-Y; With other, known, physiological acceptors; PqqA peptide:S-adenosyl-L-methionine oxidoreductase (cyclizing)
1.3.3.11	0.000127919108977	9.60361810225e-06	1.60860496415e-05	7.96983222888e-05	0.00010376917412	0.000117456348113	0.000129973286957	1.7073303197e-05	9.13993921815e-05	9.87048253122e-05	9.98774670077e-05	0.000103130579145	9.18618248089e-05	1.99069369716e-05	0.000111801715358	1.72253880339e-05	0.000110948946504	0.00010239593555	9.30511847745e-05	9.41196441522e-05	1.70987341413e-05	0.000111293522188	8.51516176333e-05	0.000101591410634	0.00195113833579	Oxidoreductases; Acting on the CH-CH group of donors; With oxygen as acceptor; 6-(2-amino-2-carboxyethyl)-7,8-dioxo-1,2,3,4,7,8-hexahydroquinoline-2,4-dicarboxylate:oxygen oxidoreductase (cyclizing)
1.97.1.4	0.00020782613859	0.00102068876337	0.000806041514472	0.000200307704827	0.000198059433295	0.000212999198444	0.000233560379444	0.000925785147492	0.000252702239276	0.000190681640919	0.000231464621365	0.000220855108169	0.000211807428031	0.00085308198691	0.000215192312654	0.000885710830661	0.000237064762368	0.000197139122232	0.00020552942592	0.000247958242707	0.000865064418823	0.000221817512676	0.000205399510102	0.000216469660854	0.00926320710361	Oxidoreductases; Other oxidoreductases; Sole sub-subclass for oxidoreductases that do not belong in the other subclasses; [formate C-acetyltransferase]-glycine dihydroflavodoxin:S-adenosyl-L-methionine oxidoreductase (S-adenosyl-L-methionine cleaving)
2.3.1.280	1.69653990686e-07	0	0	6.7067311884e-07	0	3.18741785925e-07	1.70233512714e-07	0	0	0	0	3.53792724341e-07	1.07189993943e-07	0	5.67041667072e-07	0	0	5.38925976577e-07	6.6228601263e-07	0	0	3.84765850261e-07	2.30139507117e-07	3.52747953592e-07	4.5261920937e-06	Transferases; Acyltransferases; Transferring groups other than aminoacyl groups; acetyl-CoA:(aminomethyl)phosphonate N-acetyltransferase
2.3.1.54	6.36202465072e-05	3.92260457698e-06	4.20266161806e-06	5.81250036328e-05	6.54377724617e-05	6.60592351328e-05	6.07733640389e-05	4.709876744e-06	4.61579428155e-05	7.11363952997e-05	5.06228257436e-05	6.16483822165e-05	7.18172959416e-05	3.29669019912e-06	6.67219028255e-05	4.0735714945e-06	4.73140381081e-05	6.85513842206e-05	5.49697390482e-05	5.60216840086e-05	8.81242451895e-06	5.78110690017e-05	6.14472484003e-05	6.7374859136e-05	0.00112462821769	Transferases; Acyltransferases; Transferring groups other than aminoacyl groups; acetyl-CoA:formate C-acetyltransferase
2.6.1.37	2.18005378032e-05	7.30416024679e-06	9.85451689752e-06	1.6766827971e-05	2.27826552153e-05	2.15150705499e-05	2.17898896274e-05	9.7141207845e-06	1.67468348482e-05	2.60095009343e-05	2.60759865515e-05	2.43232497985e-05	1.59713090975e-05	1.10312325894e-05	1.74837847347e-05	7.79797971803e-06	2.47285913457e-05	1.58444237114e-05	1.85440083537e-05	2.06564889386e-05	6.31337875984e-06	1.50058681602e-05	1.8526230323e-05	1.59912405628e-05	0.000412577887523	Transferases; Transferring nitrogenous groups; Transaminases; (2-aminoethyl)phosphonate:pyruvate aminotransferase
2.7.13.3	0.000227081866533	0.000638167186006	0.000595908433568	0.000257650256488	0.000264661283031	0.000225987926221	0.000241050654003	0.000621114995615	0.000292528045533	0.000234823948499	0.000265427789034	0.000236245091679	0.000237104266601	0.000610394869944	0.000236172854336	0.000626049744826	0.000281905941341	0.0002461813861	0.000264693643047	0.000264113706818	0.000628181186605	0.00025423403556	0.000275592059773	0.000255507101052	0.00828077827222	Transferases; Transferring phosphorus-containing groups; Protein-histidine kinases; ATP:protein-L-histidine N-phosphotransferase
2.7.4.23	7.37994859484e-06	6.76311133961e-07	2.60854859052e-06	7.93629857294e-06	6.06983149899e-06	6.7732629509e-06	8.59679239206e-06	2.354938372e-06	1.7496693125e-06	6.97415640194e-06	4.26551631862e-06	6.36826903814e-06	7.82486955782e-06	2.78950709156e-06	7.93858333902e-06	1.74581635479e-06	3.70928870186e-06	6.03597093766e-06	4.96714509472e-06	2.81314051693e-06	1.05222979331e-06	5.57910482878e-06	6.0986969386e-06	7.05495907183e-06	0.000119362855404	Transferases; Transferring phosphorus-containing groups; Phosphotransferases with a phosphate group as acceptor; ATP:alpha-D-ribose-1,5-bisphosphate phosphotransferase
2.7.8.37	2.42605206681e-05	4.59891571093e-06	5.21709718104e-06	2.01201935652e-05	1.76274558601e-05	2.87664461797e-05	2.33219912419e-05	4.26832579925e-06	1.10812389792e-05	2.28095938793e-05	1.48890663952e-05	2.14929080038e-05	2.39033686492e-05	8.36852127468e-06	2.49498333512e-05	8.147142989e-06	1.32710106888e-05	2.3604957774e-05	2.18554384168e-05	1.16544392844e-05	3.28821810409e-06	2.20278449274e-05	1.93317185978e-05	2.66912618217e-05	0.000405547509342	Transferases; Transferring phosphorus-containing groups; Transferases for other substituted phosphate groups; ATP:methylphosphonate 5-triphosphoribosyltransferase
3.1.11.1	2.45998286495e-06	8.11573360754e-07	3.04330668894e-06	2.2355770628e-06	7.48335390285e-07	2.54993428739e-06	1.53210161443e-06	5.88734593e-07	3.33270345238e-07	2.05122247116e-06	1.04625871966e-06	1.76896362171e-06	8.57519951542e-07	2.282323984e-06	2.74070139085e-06	3.49163270957e-07	1.15400092947e-06	1.61677792973e-06	2.3180010442e-06	3.21501773364e-07	1.97293086245e-06	4.32861581543e-06	3.91237162099e-06	1.17582651197e-06	4.21989961052e-05	Hydrolases; Acting on ester bonds; Exodeoxyribonucleases producing 5'-phosphomonoesters; exodeoxyribonuclease I
3.1.11.2	0.000218514340004	9.69830166101e-05	0.000114921057349	0.000195836550702	0.000191074969652	0.000215708503625	0.000211430022791	0.00010258700283	0.000180382574361	0.000198312188512	0.000190419086978	0.000205730469204	0.000208913298194	0.000105367290595	0.00021386921543	0.000108822552782	0.000186783293297	0.000212444619967	0.000198465041785	0.00018164850195	9.96987729159e-05	0.000219412726112	0.000220128438558	0.000223407037275	0.00430086057148	Hydrolases; Acting on ester bonds; Exodeoxyribonucleases producing 5'-phosphomonoesters; exodeoxyribonuclease III
3.1.21.1	0	1.35262226792e-07	0	0	0	0	0	1.4718364825e-07	0	0	0	0	0	2.53591553778e-07	2.83520833536e-07	2.32775513971e-07	0	0	0	0	1.18375851747e-06	0	0	0	2.2360922938e-06	Hydrolases; Acting on ester bonds; Endodeoxyribonucleases producing 5'-phosphomonoesters; deoxyribonuclease I
3.1.21.2	8.81352481614e-05	0.000188961330828	0.000149266947124	0.000106301689336	0.000107760296201	8.4625944163e-05	8.77553758041e-05	0.000168525277246	0.000120977135321	9.89509720086e-05	0.000110581498524	9.31359346828e-05	9.23977747786e-05	0.000164073735295	8.81749792297e-05	0.000187384288747	9.52875053187e-05	8.76293637914e-05	9.85702348797e-05	0.000115499512081	0.000182430340414	9.2055229675e-05	9.24010121075e-05	8.61880833276e-05	0.00278706970905	Hydrolases; Acting on ester bonds; Endodeoxyribonucleases producing 5'-phosphomonoesters; deoxyribonuclease IV
3.1.21.7	1.70502260639e-05	8.57562517863e-05	6.07212144127e-05	1.43076932019e-05	1.72117139766e-05	1.32277841159e-05	1.21716961591e-05	7.22671712907e-05	3.18273179703e-05	1.59174863762e-05	2.01203599935e-05	1.68051544062e-05	1.87582489399e-05	6.08619729068e-05	1.5310125011e-05	8.0773103348e-05	1.95355871631e-05	2.14492538677e-05	1.84336273516e-05	3.02211666961e-05	6.85264652892e-05	1.62563571735e-05	1.53042772233e-05	1.35220048877e-05	0.000756336259611	Hydrolases; Acting on ester bonds; Endodeoxyribonucleases producing 5'-phosphomonoesters; deoxyribonuclease V
3.1.22.1	8.4826995343e-07	8.11573360754e-07	1.88395175982e-06	2.01201935652e-06	1.41352240387e-06	1.35465259018e-06	1.36186810171e-06	2.943672965e-06	1.58303413988e-06	3.28195595385e-07	5.63370079818e-07	1.14982635411e-06	1.39346992126e-06	2.02873243023e-06	9.4506944512e-07	3.2588571956e-06	1.31885820511e-06	2.91020027351e-06	1.54533402947e-06	1.20563165011e-06	1.57834468996e-06	1.44287193848e-06	1.72604630338e-06	1.29340916316e-06	3.69007819059e-05	Hydrolases; Acting on ester bonds; Endodeoxyribonucleases producing 3'-phosphomonoesters; deoxyribonuclease II
3.1.26.12	0.000210540602442	0.000161773623244	0.000199119209077	0.000257538477635	0.000206041677459	0.000211246118622	0.000192108519098	0.000165434420633	0.0001880477923	0.000242700642787	0.000206354412093	0.000199362200166	0.000250824585826	0.000188291728681	0.00022265836127	0.000160265941369	0.000192718155221	0.000250385008718	0.000275621362256	0.000196276832638	0.000172697214827	0.000190266712954	0.000258101457232	0.000252802700074	0.00505117775662	Hydrolases; Acting on ester bonds; Endoribonucleases producing 5'-phosphomonoesters; ribonuclease E
3.1.26.3	0.000115958502634	0.000174217748108	0.000163469045006	0.000119491594007	0.000120398849459	0.000113472075789	0.000122227662129	0.000164404135095	0.000130975245679	0.000117494023148	0.000120319752761	0.000107995229105	0.000128413612743	0.00017485137633	0.000117377625084	0.000159916778098	0.000129165675462	0.000119425996409	0.000121971007326	0.000117107020948	0.000159149756238	0.000110716373412	0.000124850682611	0.000124520027618	0.0031578897952	Hydrolases; Acting on ester bonds; Endoribonucleases producing 5'-phosphomonoesters; ribonuclease III
3.1.26.4	0.000199428266051	0.000318948330776	0.000285925909394	0.000209250013078	0.000208868722266	0.000211166433175	0.000212196073598	0.000283034155584	0.000223707719241	0.000206763225093	0.000227118623606	0.000206261158291	0.000203125038521	0.000286812047323	0.000212735132097	0.000303306494704	0.000234674331871	0.000209103278912	0.000212593810054	0.00021387905473	0.000290415422953	0.000212486940807	0.000218747601514	0.000220349888343	0.00561089767198	Hydrolases; Acting on ester bonds; Endoribonucleases producing 5'-phosphomonoesters; ribonuclease H
3.1.26.5	5.5646508945e-05	7.60173714572e-05	7.72420221527e-05	6.15901480802e-05	5.13025484229e-05	5.41064181607e-05	5.60919424393e-05	6.75572945467e-05	6.02386149018e-05	5.56291534179e-05	5.78661553413e-05	5.66952840756e-05	5.93832566442e-05	8.0134930994e-05	5.92558542091e-05	7.35570624149e-05	6.29754792936e-05	5.33536716811e-05	5.83915501135e-05	5.64235612253e-05	8.37837972922e-05	5.47329421996e-05	6.73158058317e-05	6.18484745297e-05	0.00150113984837	Hydrolases; Acting on ester bonds; Endoribonucleases producing 5'-phosphomonoesters; ribonuclease P
3.1.3.1	0.000172538108528	8.49446784256e-05	8.4777829192e-05	0.000149336547795	0.00015739987709	0.000183993695925	0.000169382345151	8.13925574822e-05	0.000105313429095	0.000179851186271	0.000147361516592	0.000162037067748	0.000158105241065	8.0134930994e-05	0.00016841137512	7.90272869933e-05	0.000133946536456	0.000170085038208	0.000150338924867	0.000125626817942	8.2863096223e-05	0.000168527442414	0.000156609934593	0.000179548708378	0.00333155417255	Hydrolases; Acting on ester bonds; Phosphoric-monoester hydrolases; phosphate-monoester phosphohydrolase (alkaline optimum)
3.1.3.18	0.000169229855709	0.000223588460888	0.000205785499919	0.000171021645304	0.000163220263459	0.000166462897699	0.000164530690038	0.000229017756677	0.000177883046771	0.000171236051892	0.000168769579625	0.00016221396411	0.000168931430454	0.000235840145014	0.000174365312625	0.00021927453416	0.000176232427656	0.000175474297974	0.000160935501069	0.000166698669489	0.000215970165077	0.000165256932687	0.000159371608679	0.000162146476001	0.00435345721298	Hydrolases; Acting on ester bonds; Phosphoric-monoester hydrolases; 2-phosphoglycolate phosphohydrolase
3.1.3.2	1.23847413201e-05	1.98835473385e-05	1.8694598232e-05	1.6766827971e-05	9.31261819022e-06	1.53792911709e-05	1.33633307481e-05	1.5307099418e-05	8.58171138989e-06	1.02561123558e-05	1.11869201564e-05	1.26480898952e-05	1.17908993337e-05	2.01605285254e-05	1.37980138988e-05	2.25792248552e-05	1.30237247754e-05	1.42276457816e-05	1.52325782905e-05	8.51979699414e-06	1.80194352104e-05	1.01001035694e-05	1.46138587019e-05	1.26989263293e-05	0.000338529624451	Hydrolases; Acting on ester bonds; Phosphoric-monoester hydrolases; phosphate-monoester phosphohydrolase (acid optimum)
3.1.3.25	0.000196120013233	0.00026186767107	0.000267521149895	0.000218751215595	0.000199888697583	0.000194432489414	0.000207770002268	0.000239467795703	0.000203378228182	0.000206517078397	0.000207320189373	0.00020210409378	0.000212343	0.000257015039754	0.000197425007086	0.000269321269665	0.000197499016214	0.000204899656294	0.000205308663915	0.000209378029903	0.000251088334429	0.000190747670267	0.000200451510699	0.000204123482478	0.0052047396832	Hydrolases; Acting on ester bonds; Phosphoric-monoester hydrolases; myo-inositol-phosphate phosphohydrolase
3.1.3.26	5.17444671592e-06	8.38625806112e-06	9.85451689752e-06	1.12896641671e-05	3.90797370482e-06	6.45452116497e-06	6.38375672678e-06	6.91763146775e-06	5.49896069643e-06	2.21532026885e-06	7.0823667177e-06	6.6336135814e-06	5.46668969107e-06	8.74890860535e-06	8.6001319506e-06	1.00093471008e-05	6.92400557679e-06	7.22160808613e-06	9.60314718313e-06	3.45614406366e-06	8.15478089814e-06	3.94384996518e-06	8.28502225622e-06	5.40880195507e-06	0.000165621467503	Hydrolases; Acting on ester bonds; Phosphoric-monoester hydrolases; myo-inositol-hexakisphosphate 4-phosphohydrolase
3.1.3.27	1.93405549382e-05	4.72065171505e-05	5.37650848379e-05	2.20204340686e-05	2.08702425513e-05	2.07979015316e-05	2.23005901655e-05	4.78346856812e-05	2.19958427858e-05	2.02660780151e-05	2.4627320632e-05	2.22004934524e-05	2.00445288672e-05	5.36346136241e-05	2.3437722239e-05	4.09684904589e-05	3.3713312868e-05	2.26348910162e-05	1.92062943663e-05	2.59612681991e-05	5.12962024238e-05	1.73144632618e-05	2.50852062757e-05	2.31637822858e-05	0.000699686521696	Hydrolases; Acting on ester bonds; Phosphoric-monoester hydrolases; phosphatidylglycerophosphate phosphohydrolase
3.1.3.29	0	0	0	0	0	0	0	0	0	0	1.60962879948e-07	0	0	0	0	0	8.2428637819e-08	0	0	0	0	0	0	0	2.43391517767e-07	Hydrolases; Acting on ester bonds; Phosphoric-monoester hydrolases; N-acylneuraminate-9-phosphate phosphohydrolase
3.1.3.5	9.11041929984e-05	0.00021844849627	0.000192452918234	8.80817362744e-05	9.21284013819e-05	8.96461272913e-05	9.64372849525e-05	0.000192957762855	8.11513290655e-05	8.84487129563e-05	9.65777279687e-05	9.24283492341e-05	8.89676949724e-05	0.000189179299119	8.76079375627e-05	0.000186220411177	8.99296438605e-05	9.11862752368e-05	7.98054645219e-05	8.94578684385e-05	0.000206894683109	9.59990796401e-05	8.27351528086e-05	8.72463271884e-05	0.00279509287712	Hydrolases; Acting on ester bonds; Phosphoric-monoester hydrolases; 5'-ribonucleotide phosphohydrolase
3.1.3.76	1.95102089289e-06	8.11573360754e-07	7.245968307e-07	2.45913476908e-06	1.08092889708e-06	2.86867607332e-06	2.72373620342e-06	7.3591824125e-07	2.41621000298e-06	2.13327137001e-06	2.25348031927e-06	2.21120452713e-06	1.82222989702e-06	2.53591553778e-07	2.3626736128e-06	1.51304084081e-06	2.06071594547e-06	3.01798546883e-06	2.2076200421e-06	1.84863519684e-06	1.05222979331e-06	9.61914625652e-07	1.3808370427e-06	2.23407037275e-06	4.308529588e-05	Hydrolases; Acting on ester bonds; Phosphoric-monoester hydrolases; (9S,10S)-10-hydroxy-9-(phosphooxy)octadecanoate phosphohydrolase
3.1.3.8	8.4826995343e-08	1.35262226792e-06	5.7967746456e-07	2.2355770628e-07	2.49445130095e-07	7.96854464811e-08	1.70233512714e-07	1.766203779e-06	3.33270345238e-07	4.10244494232e-07	8.04814399739e-08	0	1.07189993943e-07	8.87570438224e-07	0	1.51304084082e-06	1.64857275638e-07	0	2.2076200421e-07	0	9.20701069144e-07	0	2.30139507117e-07	3.52747953592e-07	9.72725766452e-06	Hydrolases; Acting on ester bonds; Phosphoric-monoester hydrolases; myo-inositol-hexakisphosphate 3-phosphohydrolase
3.1.3.89	0	6.76311133961e-07	1.4491936614e-07	1.1177885314e-07	0	2.39056339443e-07	5.10700538142e-07	1.03028553775e-06	1.66635172619e-07	8.20488988463e-08	8.04814399739e-08	3.53792724341e-07	2.14379987885e-07	7.60774661335e-07	3.78027778048e-07	0	2.47285913457e-07	2.1557039063e-07	2.2076200421e-07	8.03754433409e-08	3.9458617249e-07	3.84765850261e-07	1.15069753559e-07	5.87913255986e-07	6.99552121556e-06	Hydrolases; Acting on ester bonds; Phosphoric-monoester hydrolases; 2'-deoxyribonucleoside 5'-monophosphate phosphohydrolase
3.1.4.1	0	4.05786680377e-07	1.4491936614e-07	2.2355770628e-07	0	0	0	0	6.66540690476e-07	0	0	0	0	0	1.89013889024e-07	2.32775513971e-07	0	0	0	8.03754433409e-08	5.26114896654e-07	0	0	0	2.46908418626e-06	Hydrolases; Acting on ester bonds; Phosphoric-diester hydrolases; oligonucleotide 5'-nucleotidohydrolase
3.1.4.3	0.000424728765682	0.000125929133144	0.00010550129855	0.000560682727351	0.000497144144279	0.000401933392051	0.00039485663274	0.00012113214251	0.000481159060937	0.000461689153808	0.000444820918736	0.000434015224585	0.00050379297153	0.000102958170834	0.000464501632277	0.000115573042687	0.000468194662812	0.000493440624154	0.000543626435367	0.000459426034136	0.000142445608269	0.000406986078113	0.000537836028133	0.000468214117067	0.00916058799976	Hydrolases; Acting on ester bonds; Phosphoric-diester hydrolases; phosphatidylcholine cholinephosphohydrolase
3.1.4.4	7.12546760881e-06	1.48788449471e-05	9.99943626366e-06	5.25360609758e-06	6.65187013588e-06	7.72948830867e-06	7.83074158484e-06	1.70733031969e-05	6.74872449107e-06	5.98956961578e-06	6.19707087799e-06	7.252750849e-06	6.86015961234e-06	1.07776410356e-05	5.76492361524e-06	1.02421226147e-05	5.27543282042e-06	6.25154132829e-06	5.73981210945e-06	4.98327748714e-06	6.31337875985e-06	6.06006214161e-06	8.0548827491e-06	5.29121930387e-06	0.000184345327555	Hydrolases; Acting on ester bonds; Phosphoric-diester hydrolases; phosphatidylcholine phosphatidohydrolase
3.1.4.43	0	6.76311133961e-07	1.4491936614e-07	0	0	0	0	0	0	0	0	0	0	1.26795776889e-07	0	0	0	0	0	0	2.63057448327e-07	0	0	0	1.21108372532e-06	Hydrolases; Acting on ester bonds; Phosphoric-diester hydrolases; 1-(sn-glycero-3-phospho)-1D-myo-inositol inositolphosphohydrolase
3.1.4.46	0.000133348036679	0.000147435827203	0.000158107028458	0.000134022844915	0.00013045980304	0.000122078104009	0.000119503925925	0.000162343564019	0.000130975245679	0.000130703895862	0.000139232891155	0.000127276932582	0.000132915592489	0.000161157432426	0.000123615083422	0.000153864614735	0.000131803391872	0.000139150687152	0.00015155311589	0.00013784388533	0.000157045296651	0.000119277413581	0.000139579611067	0.000123344201106	0.00330663842525	Hydrolases; Acting on ester bonds; Phosphoric-diester hydrolases; glycerophosphodiester glycerophosphohydrolase
3.1.4.53	9.71269096677e-05	5.42401529437e-05	6.21704080741e-05	9.08762076028e-05	8.10696672809e-05	0.000105742587481	0.000115077854595	5.2397378777e-05	7.44026045744e-05	9.50126248641e-05	9.07025828506e-05	9.93273073588e-05	0.000100115454342	6.22567264526e-05	0.000100271868127	4.94647967189e-05	8.012063596e-05	0.000102180365159	9.70249008502e-05	7.72408010506e-05	6.1160856736e-05	0.000100327695456	0.000104023057217	8.74814924907e-05	0.00203981493663	Hydrolases; Acting on ester bonds; Phosphoric-diester hydrolases; 3',5'-cyclic-AMP 5'-nucleotidohydrolase
3.1.4.55	7.27815620043e-05	4.0984454718e-05	4.0432503153e-05	7.60096201352e-05	6.84311140228e-05	7.80917375515e-05	8.05204515138e-05	3.69430957107e-05	6.01552973154e-05	6.37519944036e-05	6.73629652582e-05	6.87242367033e-05	7.01022560385e-05	4.13354232658e-05	7.8440763945e-05	4.07357149449e-05	7.49276317774e-05	6.66112507049e-05	6.4241743225e-05	5.88348245256e-05	4.19576630082e-05	7.06045335229e-05	6.80062243531e-05	6.94913468575e-05	0.00149947840866	Hydrolases; Acting on ester bonds; Phosphoric-diester hydrolases; 5-phospho-alpha-D-ribose 1,2-cyclic phosphate 2-phosphohydrolase (alpha-D-ribose 1,5-bisphosphate-forming)
3.1.4.58	6.85402122371e-05	0.000143242698173	0.000124195896782	7.70156298135e-05	7.89909578635e-05	7.35496671021e-05	7.72008980158e-05	0.00013540895639	7.30695231935e-05	7.08902486032e-05	8.12057729336e-05	7.55347466468e-05	7.31035758689e-05	0.000139728946132	7.23923194963e-05	0.000144553594176	8.02854932357e-05	7.4479569963e-05	8.02469885303e-05	8.12595732177e-05	0.000138499746544	7.98389139292e-05	8.20447342873e-05	7.40770702542e-05	0.00219935573339	Hydrolases; Acting on ester bonds; Phosphoric-diester hydrolases; (ribonucleotide)n-2',3'-cyclic phosphate 3'-nucleotidohydrolase
3.11.1.1	3.47790680906e-06	1.89367117509e-06	1.73903239368e-06	4.13581756618e-06	3.24278669124e-06	3.02804696628e-06	3.40467025428e-06	2.943672965e-06	6.1655013869e-06	2.62556476309e-06	4.50696063854e-06	3.98016814884e-06	4.71635973348e-06	2.02873243022e-06	3.49675694694e-06	2.09497962574e-06	8.57257833317e-06	3.66469664072e-06	4.96714509472e-06	4.82252660045e-06	1.70987341412e-06	3.8476585026e-06	3.45209260676e-06	4.46814074549e-06	8.89853404326e-05	Hydrolases; Acting on carbon-phosphorus bonds; Acting on carbon-phosphorus bonds (only sub-subclass identified to date); 2-oxoethylphosphonate phosphonohydrolase
3.11.1.2	2.9180486398e-05	6.22206243244e-06	1.24630654881e-05	2.86153864038e-05	2.68569256736e-05	3.41053710939e-05	2.94503976996e-05	8.242284302e-06	1.52471182946e-05	2.986579918e-05	2.48687649519e-05	2.67997988688e-05	3.11922882374e-05	1.22991903583e-05	3.12817986335e-05	6.40132663421e-06	2.76960223071e-05	3.02876398836e-05	2.66018215073e-05	2.52378892091e-05	7.89172344981e-06	2.57793119674e-05	2.6581113072e-05	2.83374189385e-05	0.000551505004985	Hydrolases; Acting on carbon-phosphorus bonds; Acting on carbon-phosphorus bonds (only sub-subclass identified to date); phosphonoacetate phosphonohydrolase
3.3.2.10	1.95102089289e-06	8.11573360754e-07	7.245968307e-07	2.45913476908e-06	1.08092889708e-06	2.86867607332e-06	2.72373620342e-06	7.3591824125e-07	2.41621000298e-06	2.13327137001e-06	2.25348031927e-06	2.21120452713e-06	1.82222989702e-06	2.53591553778e-07	2.3626736128e-06	1.51304084081e-06	2.06071594547e-06	3.01798546883e-06	2.2076200421e-06	1.84863519684e-06	1.05222979331e-06	9.61914625652e-07	1.3808370427e-06	2.23407037275e-06	4.308529588e-05	Hydrolases; Acting on ether bonds; Ether hydrolases; epoxide hydrolase
3.5.1.49	5.44589310102e-05	3.99023569037e-05	3.08678249878e-05	4.75060125845e-05	5.56262640113e-05	5.61782397692e-05	5.10700538143e-05	2.95839132982e-05	4.17421107411e-05	6.03879895509e-05	4.25746817462e-05	5.48378722729e-05	5.84185466987e-05	3.06845780072e-05	5.77437430969e-05	3.31705107409e-05	4.26156057524e-05	5.74495091031e-05	5.35347860209e-05	4.10718515472e-05	3.02516065576e-05	4.50176044806e-05	5.23567378691e-05	5.73803337842e-05	0.00112443166435	Hydrolases; Acting on carbon-nitrogen bonds, other than peptide bonds; In linear amides; formamide amidohydrolase
3.6.1.1	0.000134959749591	7.20947668803e-05	6.78222633536e-05	0.000133687508355	0.000128297945246	0.000129010737853	0.000131335155059	6.2994601451e-05	0.000118061019801	0.000133985851816	0.000114766533403	0.000125331072598	0.000127448902798	7.15128181655e-05	0.000126355784813	6.34313275572e-05	0.000109547659661	0.000119318211214	0.000130139201482	0.000122974428312	7.20777408416e-05	0.000134860430516	0.000127612356696	0.000129928829573	0.00268755489704	Hydrolases; Acting on acid anhydrides; In phosphorus-containing anhydrides; diphosphate phosphohydrolase
3.6.1.11	0.000252360311145	0.000267278160142	0.000330271235433	0.000305715163338	0.000262083683353	0.000261447949905	0.00025092419774	0.000278029911544	0.000270948790678	0.000274617664439	0.000268566565193	0.00025181197155	0.00027730051433	0.000304817047641	0.000260461139075	0.00029771988237	0.000244400911133	0.000284876271219	0.000295931466643	0.000262184696178	0.000287521791021	0.00025346450386	0.000282841454247	0.000281375284315	0.00660695056649	Hydrolases; Acting on acid anhydrides; In phosphorus-containing anhydrides; polyphosphate phosphohydrolase
3.6.1.13	7.22726000322e-05	0.000106721896939	9.63713784831e-05	7.13149083033e-05	7.35863133781e-05	6.80513712949e-05	7.74562482849e-05	0.000112889858208	8.13179642381e-05	7.03159063113e-05	7.79060338947e-05	6.96087185141e-05	6.87087861173e-05	0.000101690213065	7.56055556096e-05	0.000127211818385	8.29232096458e-05	6.27309836736e-05	7.02023173387e-05	7.66781729473e-05	0.000109037312331	7.83960419906e-05	6.85815731209e-05	7.07847560207e-05	0.00197036393813	Hydrolases; Acting on acid anhydrides; In phosphorus-containing anhydrides; ADP-D-ribose ribophosphohydrolase
3.6.1.40	0.000252360311145	0.000267278160142	0.000330271235433	0.000305715163338	0.000262083683353	0.000261447949905	0.00025092419774	0.000278029911544	0.000270948790678	0.000274617664439	0.000268566565193	0.00025181197155	0.00027730051433	0.000304817047641	0.000260461139075	0.00029771988237	0.000244400911133	0.000284876271219	0.000295931466643	0.000262184696178	0.000287521791021	0.00025346450386	0.000282841454247	0.000281375284315	0.00660695056649	Hydrolases; Acting on acid anhydrides; In phosphorus-containing anhydrides; guanosine-5'-triphosphate-3'-diphosphate 5'-phosphohydrolase
3.6.1.63	2.47694826402e-05	4.19312903056e-06	4.05774225192e-06	1.69903856773e-05	1.47172626756e-05	2.15947559964e-05	2.12791890893e-05	5.5929786335e-06	1.14145093244e-05	2.02660780151e-05	1.64986951946e-05	2.1758252547e-05	2.0580478837e-05	4.81823952179e-06	2.39102569615e-05	3.25885719559e-06	1.16224379325e-05	2.1880394649e-05	1.73298173305e-05	1.22974428312e-05	3.15668937992e-06	1.97192498259e-05	1.87563698301e-05	1.77549803308e-05	0.000358217675701	Hydrolases; Acting on acid anhydrides; In phosphorus-containing anhydrides; alpha-D-ribose-1-methylphosphonate-5-triphosphate diphosphohydrolase
3.6.1.9	0	4.05786680377e-07	1.4491936614e-07	2.2355770628e-07	0	0	0	0	6.66540690476e-07	0	0	0	0	0	1.89013889024e-07	2.32775513971e-07	0	0	0	8.03754433409e-08	5.26114896654e-07	0	0	0	2.46908418626e-06	Hydrolases; Acting on acid anhydrides; In phosphorus-containing anhydrides; nucleoside-triphosphate diphosphohydrolase
4.2.1.2	0.000283322164445	0.000289325903109	0.000324474460787	0.000289395450779	0.000283120222658	0.000288620687154	0.000290248139178	0.000305258886471	0.000264116748602	0.000294965791353	0.00027886818951	0.000265786784162	0.000302275782918	0.000328781449474	0.000281347173812	0.000294693800688	0.00027663050852	0.000299319487391	0.000295489942635	0.000267650226325	0.00027989312502	0.000270201818346	0.000311954101897	0.000302775326833	0.00696851617207	Lyases; Carbon-oxygen lyases; Hydro-lyases; (S)-malate hydro-lyase (fumarate-forming)
4.2.1.32	2.6211541561e-05	3.92260457697e-06	6.66629084244e-06	2.89507229633e-05	2.9517673728e-05	2.66149391247e-05	2.66415447398e-05	3.8267748545e-06	2.63283572738e-05	2.60095009343e-05	2.61564679915e-05	2.58268688769e-05	3.33360881161e-05	4.31105641423e-06	2.48553264067e-05	5.35383682134e-06	2.29151613137e-05	2.66229432429e-05	2.22969624252e-05	2.09779907119e-05	7.234079829e-06	2.52983546546e-05	2.95729266645e-05	2.64560965194e-05	0.000505904110586	Lyases; Carbon-oxygen lyases; Hydro-lyases; (R,R)-tartrate hydro-lyase (oxaloacetate-forming)
4.7.1.1	8.22821854827e-06	1.21736004113e-06	2.8983873228e-06	7.8245197198e-06	5.90353474559e-06	7.5701174157e-06	9.36284319928e-06	8.831018895e-07	1.33308138095e-06	7.30235199733e-06	4.90936783841e-06	8.22568084093e-06	9.00395949119e-06	7.60774661335e-07	7.0880208384e-06	1.04748981287e-06	5.02814690696e-06	8.94617121117e-06	8.60971816418e-06	4.98327748714e-06	7.89172344981e-07	6.44482799187e-06	6.6740457064e-06	7.17254172303e-06	0.000132206711279	Lyases; carbon-phosphorus lyases; carbon-phosphorus lyases (only sub-subclass identified to date); alpha-D-ribose-1-methylphosphonate-5-phosphate C-P-lyase (methane-forming)
6.5.1.5	0	1.73135650294e-05	8.11548450384e-06	0	0	0	0	1.78092214382e-05	3.33270345238e-07	0	0	0	0	1.06508452587e-05	0	1.29190410254e-05	8.2428637819e-08	0	0	0	1.10484128297e-05	0	0	0	7.82722690683e-05	Ligases; Forming phosphoric-ester bonds; Ligases that form phosphoric-ester bonds (only sub-subclass identified to date); RNA-3'-phosphate:RNA ligase (cyclizing, GMP-forming)
7.3.2.1	0.000180766327076	0.00037738161275	0.00035853051183	0.000198407464323	0.000184921989778	0.000177379803867	0.000162743238155	0.000361483040102	0.000187131298851	0.00018772788056	0.000192833530177	0.000172120160392	0.00019004785926	0.000330429794573	0.000182587416797	0.000364992005907	0.000180189002272	0.000180216846567	0.000205639806922	0.000179639115867	0.000346315130722	0.000180936141085	0.000205859789117	0.000198479515221	0.00548675928217	Translocases; Catalysing the translocation of inorganic anions and their chelates; Linked to the hydrolysis of a nucleoside triphosphate; ATP phosphohydrolase (ABC-type, phosphate-importing)
7.3.2.2	4.58914044806e-05	2.7322969812e-05	1.81149207675e-05	3.69988003894e-05	3.06817510018e-05	4.18348594026e-05	4.3154195473e-05	2.51684038507e-05	2.69948979643e-05	3.77424934693e-05	3.11463172699e-05	4.17475414723e-05	4.14825276558e-05	2.71342962543e-05	3.9125875028e-05	2.31611636401e-05	2.82730227719e-05	4.10661594151e-05	3.83022077304e-05	3.22305527797e-05	2.61742161086e-05	3.4532735061e-05	3.95839952241e-05	4.03308493607e-05	0.000818196156383	Translocases; Catalysing the translocation of inorganic anions and their chelates; Linked to the hydrolysis of a nucleoside triphosphate; ATP phosphohydrolase (ABC-type, phosphonate-importing)
7.6.2.10	5.25079101173e-05	1.31204359988e-05	2.91287925942e-05	4.13581756618e-05	4.78103166016e-05	4.85284369071e-05	4.6473748971e-05	1.22162428047e-05	3.97424886697e-05	5.40702243398e-05	4.35404590259e-05	4.28973678263e-05	5.00577271712e-05	2.54859511547e-05	4.42292500316e-05	1.54795716791e-05	5.16003272746e-05	4.64554191809e-05	4.96714509472e-05	4.52513746009e-05	1.63095617963e-05	4.09775630528e-05	4.67183199448e-05	5.44407675043e-05	0.000958071883856	Translocases; Catalysing the translocation of other compounds; Linked to the hydrolysis of a nucleoside triphosphate; ATP phosphohydrolase (ABC-type, sn-glycerol 3-phosphate-importing)

## Sheet: kegg_KO_profile_read_r 
#KO	MD_1	ND_4	ND_5	HD_6	LD_3	MD_2	MD_5	ND_1	LD_4	LD_6	LD_2	MD_3	HD_2	ND_2	MD_6	ND_3	LD_5	HD_3	HD_5	LD_1	ND_6	MD_4	HD_1	HD_4	Total	Description	Hyperlink
K00016	4.16500547134e-05	6.24911487781e-05	5.85474239206e-05	4.20288487806e-05	3.34256474328e-05	4.67753570844e-05	4.25583781785e-05	5.88735e-05	3.13274124524e-05	3.26554617408e-05	3.27559460694e-05	4.03323705749e-05	4.40550875105e-05	5.7184895377e-05	4.19610833633e-05	6.31985520432e-05	2.67068786534e-05	3.97727370714e-05	4.43731628462e-05	3.27128054397e-05	5.86618109769e-05	4.10737545154e-05	3.94689254706e-05	3.90374401974e-05	0.00105162864249	L-lactate dehydrogenase [EC:1.1.1.27]	http://www.genome.jp/dbget-bin/www_bget?ko:K00016
K00024	0.000181699424025	0.000236032585752	0.000270854295316	0.000184435107681	0.000189162556989	0.000171961193506	0.000168701	0.000264783383202	0.00017021782883	0.000183379288922	0.000190580049858	0.000167255510432	0.000187153729424	0.000259170567961	0.000181831361241	0.00025058284079	0.000190739867913	0.00018980972895	0.000194822468715	0.000170154813553	0.000247537058875	0.000179012311834	0.000186758210026	0.000203653151873	0.00482028874677	malate dehydrogenase [EC:1.1.1.37]	http://www.genome.jp/dbget-bin/www_bget?ko:K00024
K00030	0.00010510064723	0.000206951206992	0.000188685014715	0.000118262026622	0.000115825688741	0.000102873911407	0.000107928047061	0.000180299969106	0.000127809177399	0.000112489040318	0.000117422420922	0.000117547632662	0.000109762553797	0.000194885109078	0.000106509326465	0.000200885268557	0.000126198244501	0.000120288277972	0.000119101101271	0.000113248999667	0.00021070901611	0.000106099183209	0.000118751985673	0.000115230998173	0.00324286484765	isocitrate dehydrogenase (NAD+) [EC:1.1.1.41]	http://www.genome.jp/dbget-bin/www_bget?ko:K00030
K00036	0.000655288539024	0.000524817439954	0.000549968994502	0.000740870238612	0.000715824374996	0.000653819088378	0.000663059532021	0.000509696973889	0.000735111064009	0.000706194872371	0.000699705639133	0.000678928238011	0.000719030479367	0.000558281805643	0.000701714063002	0.000550630478299	0.000694296416349	0.000705561888535	0.000724982421825	0.000739695205066	0.000550973825521	0.000659488667347	0.000736331353021	0.000687388178898	0.0158617	glucose-6-phosphate 1-dehydrogenase [EC:1.1.1.49 1.1.1.363]	http://www.genome.jp/dbget-bin/www_bget?ko:K00036
K00057	0.000173131897495	0.000147706351657	0.000170135335848	0.000163197125585	0.00017378	0.000153235113583	0.000167850243536	0.00013290683437	0.000174550343319	0.000169677122814	0.000180922277061	0.000141693986099	0.000168717050466	0.000159635883103	0.000159055187614	0.00015328267595	0.000174913569452	0.000164480208051	0.000171200934265	0.000166296792272	0.000168751353102	0.000175741802107	0.000176517001959	0.00016308713721	0.00395046633422	glycerol-3-phosphate dehydrogenase (NAD(P)+) [EC:1.1.1.94]	http://www.genome.jp/dbget-bin/www_bget?ko:K00057
K00102	9.45820998074e-05	9.57656565689e-05	8.05751675739e-05	9.69122656724e-05	9.08811757313e-05	0.000101598944263	0.000101884757359	7.7712966276e-05	8.67336073482e-05	9.91150698063e-05	8.45859934126e-05	9.08362819746e-05	9.74357044939e-05	8.93910227069e-05	9.49794792346e-05	9.39249198874e-05	7.73180622741e-05	9.98090908621e-05	0.000100225949911	8.96989947685e-05	7.85226483256e-05	8.81113797097e-05	9.86147787997e-05	0.000114055171661	0.00222327118843	D-lactate dehydrogenase (cytochrome) [EC:1.1.2.4]	http://www.genome.jp/dbget-bin/www_bget?ko:K00102
K00115	0	0	0	1.1177885314e-07	2.49445130095e-07	4.78112678887e-07	2.55350269071e-07	0	0	0	0	0	0	0	0	0	0	0	0	0	0	0	1.15069753559e-07	2.35165302394e-07	1.44492198715e-06	glucose 1-dehydrogenase (FAD, quinone) [EC:1.1.5.9]	http://www.genome.jp/dbget-bin/www_bget?ko:K00115
K00117	0.000145732777999	1.44730582668e-05	2.1737904921e-05	0.000139723566425	0.000138608343956	0.000145744681614	0.000141889632847	1.5307099418e-05	9.81481166726e-05	0.000132344873839	0.000114283644763	0.000145320361523	0.000135595342338	2.29500356169e-05	0.000145635201493	2.14153472853e-05	0.000154306409997	0.000153809473715	0.000143605683738	9.53252758023e-05	1.99923660729e-05	0.000131397537864	0.000131179519057	0.000146978313996	0.00255550456922	quinoprotein glucose dehydrogenase [EC:1.1.5.2]	http://www.genome.jp/dbget-bin/www_bget?ko:K00117
K00122	3.08770263049e-05	6.08680020565e-06	9.70959753138e-06	2.04555301246e-05	2.93513769746e-05	2.51806010881e-05	2.71522452779e-05	1.07444063222e-05	3.13274124524e-05	2.99478480789e-05	2.73636895911e-05	3.2195137915e-05	2.52968385705e-05	9.00250015913e-06	2.33432152945e-05	7.3324286901e-06	2.78608795828e-05	2.33893873835e-05	2.04204853895e-05	3.47221915233e-05	1.18375851747e-05	2.70298009808e-05	2.42797180009e-05	2.95132454505e-05	0.000544419948067	formate dehydrogenase [EC:1.17.1.9]	http://www.genome.jp/dbget-bin/www_bget?ko:K00122
K00128	0.000458065774852	0.000185173988479	0.000225494533714	0.000492274069229	0.000427548952983	0.000465044265664	0.000440394097392	0.000169114011839	0.00037951160564	0.000456848268776	0.000411099195387	0.000464883639784	0.000494574632052	0.000199703348601	0.000465825	0.000209614350331	0.000409917615874	0.000496674180013	0.000525523951022	0.000384033868283	0.000209656786317	0.000433631113244	0.000523107099677	0.000485851514746	0.00941357	aldehyde dehydrogenase (NAD+) [EC:1.2.1.3]	http://www.genome.jp/dbget-bin/www_bget?ko:K00128
K00656	6.36202465072e-05	3.92260457698e-06	4.20266161806e-06	5.81250036328e-05	6.54377724617e-05	6.60592351328e-05	6.07733640389e-05	4.70988e-06	4.61579428155e-05	7.11363952997e-05	5.06228257436e-05	6.16483822165e-05	7.18172959416e-05	3.29669019912e-06	6.67219028255e-05	4.0735714945e-06	4.73140381081e-05	6.85513842206e-05	5.49697390482e-05	5.60216840086e-05	8.81242451895e-06	5.78110690017e-05	6.14472484003e-05	6.7374859136e-05	0.00112462821769	formate C-acetyltransferase [EC:2.3.1.54]	http://www.genome.jp/dbget-bin/www_bget?ko:K00656
K01077	4.14804007227e-05	6.03269531493e-05	5.70982302591e-05	2.42560111314e-05	3.55875052269e-05	4.47832209224e-05	4.93677186871e-05	5.76959901139e-05	3.43268455595e-05	3.93014225474e-05	5.19910102231e-05	4.06861632992e-05	3.45151780495e-05	5.32542262934e-05	3.9125875028e-05	4.94647967189e-05	3.97306034287e-05	3.45990476962e-05	3.0575537583e-05	3.71334548235e-05	5.6294293942e-05	4.88652629832e-05	3.4405856314e-05	4.06835973142e-05	0.00103554920202	alkaline phosphatase [EC:3.1.3.1]	http://www.genome.jp/dbget-bin/www_bget?ko:K01077
K01078	5.93788967401e-07	1.35262226792e-07	1.4491936614e-07	1.22956738454e-06	5.82038636889e-07	9.56225357773e-07	6.80934050856e-07	2.94367e-07	4.99905517858e-07	2.46146696539e-06	2.41444319922e-07	7.07585448682e-07	1.82222989703e-06	6.33978884446e-07	1.60661805671e-06	4.65551027942e-07	4.94571826914e-07	2.91020027351e-06	1.43495302736e-06	6.43003546727e-07	0	7.69531700522e-07	2.30139507118e-06	9.40661209578e-07	2.25502000607e-05	acid phosphatase [EC:3.1.3.2]	http://www.genome.jp/dbget-bin/www_bget?ko:K01078
K01083	8.4826995343e-08	1.35262226792e-06	5.7967746456e-07	2.2355770628e-07	2.49445130095e-07	7.96854464811e-08	1.70233512714e-07	1.7662e-06	3.33270345238e-07	4.10244494232e-07	8.04814399739e-08	0	1.07189993943e-07	8.87570438224e-07	0	1.51304084082e-06	1.64857275638e-07	0	2.2076200421e-07	0	9.20701069144e-07	0	2.30139507117e-07	3.52747953592e-07	9.72725766452e-06	3-phytase [EC:3.1.3.8]	http://www.genome.jp/dbget-bin/www_bget?ko:K01083
K01091	0.000169229855709	0.000223588460888	0.000205785499919	0.000171021645304	0.000163220263459	0.000166462897699	0.000164530690038	0.000229017756677	0.000177883046771	0.000171236051892	0.000168769579625	0.00016221396411	0.000168931430454	0.000235840145014	0.000174365312625	0.00021927453416	0.000176232427656	0.000175474297974	0.000160935501069	0.000166698669489	0.000215970165077	0.000165256932687	0.000159371608679	0.000162146476001	0.00435345721298	phosphoglycolate phosphatase [EC:3.1.3.18]	http://www.genome.jp/dbget-bin/www_bget?ko:K01091
K01092	0.000196120013233	0.00026186767107	0.000267521149895	0.000218751215595	0.000199888697583	0.000194432489414	0.000207770002268	0.000239467795703	0.000203378228182	0.000206517078397	0.000207320189373	0.00020210409378	0.000212343	0.000257015039754	0.000197425007086	0.000269321269665	0.000197499016214	0.000204899656294	0.000205308663915	0.000209378029903	0.000251088334429	0.000190747670267	0.000200451510699	0.000204123482478	0.00520474	myo-inositol-1(or 4)-monophosphatase [EC:3.1.3.25]	http://www.genome.jp/dbget-bin/www_bget?ko:K01092
K01093	5.17444671592e-06	8.38625806112e-06	9.85451689752e-06	1.12896641671e-05	3.90797370482e-06	6.45452116497e-06	6.38375672678e-06	6.91763146775e-06	5.49896069643e-06	2.21532026885e-06	7.0823667177e-06	6.6336135814e-06	5.46668969107e-06	8.74890860535e-06	8.6001319506e-06	1.00093471008e-05	6.92400557679e-06	7.22160808613e-06	9.60314718313e-06	3.45614406366e-06	8.15478089814e-06	3.94384996518e-06	8.28502225622e-06	5.40880195507e-06	0.000165621467503	4-phytase / acid phosphatase [EC:3.1.3.26 3.1.3.2]	http://www.genome.jp/dbget-bin/www_bget?ko:K01093
K01095	1.93405549382e-05	4.72065171505e-05	5.37650848379e-05	2.20204340686e-05	2.08702425513e-05	2.07979015316e-05	2.23005901655e-05	4.78346856812e-05	2.19958427858e-05	2.02660780151e-05	2.4627320632e-05	2.22004934524e-05	2.00445288672e-05	5.36346136241e-05	2.3437722239e-05	4.09684904589e-05	3.3713312868e-05	2.26348910162e-05	1.92062943663e-05	2.59612681991e-05	5.12962024238e-05	1.73144632618e-05	2.50852062757e-05	2.31637822858e-05	0.000699686521696	phosphatidylglycerophosphatase A [EC:3.1.3.27]	http://www.genome.jp/dbget-bin/www_bget?ko:K01095
K01097	0	0	0	0	0	0	0	0	0	0	1.60962879948e-07	0	0	0	0	0	8.2428637819e-08	0	0	0	0	0	0	0	2.43391517767e-07	N-acylneuraminate-9-phosphatase [EC:3.1.3.29]	http://www.genome.jp/dbget-bin/www_bget?ko:K01097
K01113	0.000131057707805	2.46177252762e-05	2.76795989327e-05	0.000125080536664	0.000121812371863	0.000139210475002	0.000120014626463	2.36965673682e-05	7.09865835357e-05	0.000140549763724	9.53705063691e-05	0.000121350904449	0.000123590063016	2.68807047005e-05	0.000129285500092	2.95624902743e-05	9.4215933027e-05	0.000135485990511	0.000119763387284	8.84933631183e-05	2.6568802281e-05	0.000119662179431	0.000122204078279	0.000138865111064	0.00229600497053	alkaline phosphatase D [EC:3.1.3.1]	http://www.genome.jp/dbget-bin/www_bget?ko:K01113
K01114	0.000424728765682	0.000125929133144	0.00010550129855	0.000560682727351	0.000497144144279	0.000401933392051	0.00039485663274	0.00012113214251	0.000481159060937	0.000461689153808	0.000444820918736	0.000434015224585	0.00050379297153	0.000102958170834	0.000464501632277	0.000115573042687	0.000468194662812	0.000493440624154	0.000543626435367	0.000459426034136	0.000142445608269	0.000406986078113	0.000537836028133	0.000468214117067	0.00916058799976	phospholipase C [EC:3.1.4.3]	http://www.genome.jp/dbget-bin/www_bget?ko:K01114
K01115	7.12546760881e-06	1.48788449471e-05	9.99943626366e-06	5.25360609758e-06	6.65187013588e-06	7.72948830867e-06	7.83074158484e-06	1.70733031969e-05	6.74872449107e-06	5.98956961578e-06	6.19707087799e-06	7.25275e-06	6.86015961234e-06	1.07776410356e-05	5.76492361524e-06	1.02421226147e-05	5.27543282042e-06	6.25154132829e-06	5.73981210945e-06	4.98327748714e-06	6.31337875985e-06	6.06006214161e-06	8.0548827491e-06	5.29121930387e-06	0.000184345327555	phospholipase D1/2 [EC:3.1.4.4]	http://www.genome.jp/dbget-bin/www_bget?ko:K01115
K01124	0	6.76311133961e-07	1.4491936614e-07	0	0	0	0	0	0	0	0	0	0	1.26795776889e-07	0		0	0	0	0	2.63057448327e-07	0	0	0	1.21108372532e-06	glycerophosphoinositol inositolphosphodiesterase [EC:3.1.4.43]	http://www.genome.jp/dbget-bin/www_bget?ko:K01124
K01126	0.000133348036679	0.000147435827203	0.000158107028458	0.000134022844915	0.00013045980304	0.000122078104009	0.000119503925925	0.000162343564019	0.000130975245679	0.000130703895862	0.000139232891155	0.000127276932582	0.000132915592489	0.000161157432426	0.000123615083422	0.000153864614735	0.000131803391872	0.000139150687152	0.00015155311589	0.00013784388533	0.000157045296651	0.000119277413581	0.000139579611067	0.000123344201106	0.00330663842525	glycerophosphoryl diester phosphodiesterase [EC:3.1.4.46]	http://www.genome.jp/dbget-bin/www_bget?ko:K01126
K01141	2.45998286495e-06	8.11573360754e-07	3.04330668894e-06	2.2355770628e-06	7.48335390285e-07	2.54993428739e-06	1.53210161443e-06	5.88735e-07	3.33270345238e-07	2.05122247116e-06	1.04625871966e-06	1.76896362171e-06	8.57519951542e-07	2.28232e-06	2.74070139085e-06	3.49163270957e-07	1.15400092947e-06	1.61677792973e-06	2.3180010442e-06	3.21501773364e-07	1.97293086245e-06	4.32861581543e-06	3.91237162099e-06	1.17582651197e-06	4.21989961052e-05	exodeoxyribonuclease I [EC:3.1.11.1]	http://www.genome.jp/dbget-bin/www_bget?ko:K01141
K01142	0.000218514340004	9.69830166101e-05	0.000114921057349	0.000195836550702	0.000191074969652	0.000215708503625	0.000211430022791	0.00010258700283	0.000180382574361	0.000198312188512	0.000190419086978	0.000205730469204	0.000208913298194	0.000105367290595	0.00021386921543	0.000108822552782	0.000186783293297	0.000212444619967	0.000198465041785	0.00018164850195	9.96987729159e-05	0.000219412726112	0.000220128438558	0.000223407037275	0.00430086057148	exodeoxyribonuclease III [EC:3.1.11.2]	http://www.genome.jp/dbget-bin/www_bget?ko:K01142
K01150	0	1.35262226792e-07	0	0	0	0	0	1.4718364825e-07	0	0	0	0	0	2.53591553778e-07	2.83520833536e-07	2.32775513971e-07	0	0	0	0	1.18375851747e-06	0	0	0	2.2360922938e-06	deoxyribonuclease I [EC:3.1.21.1]	http://www.genome.jp/dbget-bin/www_bget?ko:K01150
K01151	8.81352481614e-05	0.000188961330828	0.000149266947124	0.000106301689336	0.000107760296201	8.4625944163e-05	8.77553758041e-05	0.000168525277246	0.000120977135321	9.89509720086e-05	0.000110581498524	9.31359346828e-05	9.23977747786e-05	0.000164073735295	8.81749792297e-05	0.000187384288747	9.52875053187e-05	8.76293637914e-05	9.85702348797e-05	0.000115499512081	0.000182430340414	9.2055229675e-05	9.24010121075e-05	8.61880833276e-05	0.00278706970905	deoxyribonuclease IV [EC:3.1.21.2]	http://www.genome.jp/dbget-bin/www_bget?ko:K01151
K01158	8.4826995343e-07	8.11573360754e-07	1.88395175982e-06	2.01201935652e-06	1.41352240387e-06	1.35465259018e-06	1.36186810171e-06	2.94367e-06	1.58303413988e-06	3.28195595385e-07	5.63370079818e-07	1.14982635411e-06	1.39346992126e-06	2.02873243023e-06	9.4506944512e-07	3.2588571956e-06	1.31885820511e-06	2.91020027351e-06	1.54533402947e-06	1.20563165011e-06	1.57834468996e-06	1.44287193848e-06	1.72604630338e-06	1.29340916316e-06	3.69007819059e-05	deoxyribonuclease II [EC:3.1.22.1]	http://www.genome.jp/dbget-bin/www_bget?ko:K01158
K01455	5.44589310102e-05	3.99023569037e-05	3.08678249878e-05	4.75060125845e-05	5.56262640113e-05	5.61782397692e-05	5.10700538143e-05	2.95839132982e-05	4.17421107411e-05	6.03879895509e-05	4.25746817462e-05	5.48378722729e-05	5.84185466987e-05	3.06845780072e-05	5.77437430969e-05	3.31705107409e-05	4.26156057524e-05	5.74495091031e-05	5.35347860209e-05	4.10718515472e-05	3.02516065576e-05	4.50176044806e-05	5.23567378691e-05	5.73803337842e-05	0.00112443166435	formamidase [EC:3.5.1.49]	http://www.genome.jp/dbget-bin/www_bget?ko:K01455
K01507	0.000134959749591	7.20947668803e-05	6.78222633536e-05	0.000133687508355	0.000128297945246	0.000129010737853	0.000131335155059	6.2994601451e-05	0.000118061019801	0.000133985851816	0.000114766533403	0.000125331072598	0.000127448902798	7.15128181655e-05	0.000126355784813	6.34313275572e-05	0.000109547659661	0.000119318211214	0.000130139201482	0.000122974428312	7.20777408416e-05	0.000134860430516	0.000127612356696	0.000129928829573	0.00268755489704	inorganic pyrophosphatase [EC:3.6.1.1]	http://www.genome.jp/dbget-bin/www_bget?ko:K01507
K01513	0	4.05786680377e-07	1.4491936614e-07	2.2355770628e-07	0	0	0	0	6.66540690476e-07	0	0	0	0	0	1.89013889024e-07	2.32775513971e-07	0	0	0	8.03754433409e-08	5.26114896654e-07	0	0	0	2.46908418626e-06	ectonucleotide pyrophosphatase/phosphodiesterase family member 1/3 [EC:3.1.4.1 3.6.1.9]	http://www.genome.jp/dbget-bin/www_bget?ko:K01513
K01515	7.22726000322e-05	0.000106721896939	9.63713784831e-05	7.13149083033e-05	7.35863133781e-05	6.80513712949e-05	7.74562482849e-05	0.000112889858208	8.13179642381e-05	7.03159063113e-05	7.79060338947e-05	6.96087185141e-05	6.87087861173e-05	0.000101690213065	7.56055556096e-05	0.000127211818385	8.29232096458e-05	6.27309836736e-05	7.02023173387e-05	7.66781729473e-05	0.000109037312331	7.83960419906e-05	6.85815731209e-05	7.07847560207e-05	0.00197036393813	ADP-ribose pyrophosphatase [EC:3.6.1.13]	http://www.genome.jp/dbget-bin/www_bget?ko:K01515
K01524	0.000252360311145	0.000267278160142	0.000330271235433	0.000305715163338	0.000262083683353	0.000261447949905	0.00025092419774	0.000278029911544	0.000270948790678	0.000274617664439	0.000268566565193	0.00025181197155	0.00027730051433	0.000304817047641	0.000260461139075	0.00029771988237	0.000244400911133	0.000284876271219	0.000295931466643	0.000262184696178	0.000287521791021	0.00025346450386	0.000282841454247	0.000281375284315	0.00660695056649	exopolyphosphatase / guanosine-5'-triphosphate,3'-diphosphate pyrophosphatase [EC:3.6.1.11 3.6.1.40]	http://www.genome.jp/dbget-bin/www_bget?ko:K01524
K01679	0.000283322164445	0.000289325903109	0.000324474460787	0.000289395450779	0.000283120222658	0.000288620687154	0.000290248139178	0.000305258886471	0.000264116748602	0.000294965791353	0.00027886818951	0.000265786784162	0.000302275782918	0.000328781449474	0.000281347173812	0.000294693800688	0.00027663050852	0.000299319487391	0.000295489942635	0.000267650226325	0.00027989312502	0.000270201818346	0.000311954101897	0.000302775326833	0.00696851617207	fumarate hydratase, class II [EC:4.2.1.2]	http://www.genome.jp/dbget-bin/www_bget?ko:K01679
K01975	6.85402122371e-05	0.000143242698173	0.000124195896782	7.70156298135e-05	7.89909578635e-05	7.35496671021e-05	7.72008980158e-05	0.00013540895639	7.30695231935e-05	7.08902486032e-05	8.12057729336e-05	7.55347466468e-05	7.31035758689e-05	0.000139728946132	7.23923194963e-05	0.000144553594176	8.02854932357e-05	7.4479569963e-05	8.02469885303e-05	8.12595732177e-05	0.000138499746544	7.98389139292e-05	8.20447342873e-05	7.40770702542e-05	0.00219935573339	RNA 2',3'-cyclic 3'-phosphodiesterase [EC:3.1.4.58]	http://www.genome.jp/dbget-bin/www_bget?ko:K01975
K02036	0.000180766327076	0.00037738161275	0.00035853051183	0.000198407464323	0.000184921989778	0.000177379803867	0.000162743238155	0.000361483040102	0.000187131298851	0.00018772788056	0.000192833530177	0.000172120160392	0.00019004785926	0.000330429794573	0.000182587416797	0.000364992005907	0.000180189002272	0.000180216846567	0.000205639806922	0.000179639115867	0.000346315130722	0.000180936141085	0.000205859789117	0.000198479515221	0.00548675928217	phosphate transport system ATP-binding protein [EC:7.3.2.1]	http://www.genome.jp/dbget-bin/www_bget?ko:K02036
K02037	0.000167957450779	0.000304340010283	0.000326938090013	0.000175716357136	0.000182178093346	0.000161044287338	0.000159083217631	0.000306436355656	0.000172467403661	0.000181738310945	0.000175208094823	0.00016221396411	0.000180722329787	0.000321427294414	0.000164536590395	0.000327398760401	0.000181755146391	0.00016588141559	0.00016623378917	0.00017730822801	0.000319351742269	0.000181609481323	0.000162478492025	0.000169789348329	0.00499381425382	phosphate transport system permease protein	http://www.genome.jp/dbget-bin/www_bget?ko:K02037
K02038	0.000139879715321	0.000277152302697	0.000273897602005	0.000154590153893	0.000159561734884	0.000136262113483	0.000132186322623	0.000278029911544	0.000159719812955	0.00015359553864	0.000162733471627	0.000140367263382	0.000141276412016	0.00029061592063	0.000136846055653	0.000279447004522	0.00015875755644	0.000144539946918	0.000151773877894	0.000158902251485	0.000269896941983	0.00013649568538	0.000137048076488	0.000157795917907	0.00433137159037	phosphate transport system permease protein	http://www.genome.jp/dbget-bin/www_bget?ko:K02038
K02039	0.000181020808062	0.000270659715811	0.000267086391796	0.000194048089052	0.000179517345292	0.000178256343778	0.000184192660757	0.000273025667503	0.000202211781973	0.00017566669243	0.000190982457058	0.000181937908492	0.000177506629969	0.000260818913061	0.000176727986237	0.000270368759478	0.000194861299804	0.000185282750747	0.000184998559528	0.000198366594165	0.00027831478033	0.000190266712954	0.000197459697106	0.000189895981684	0.00498347452707	phosphate transport system protein	http://www.genome.jp/dbget-bin/www_bget?ko:K02039
K02040	0.000277214620781	0.000453940033115	0.000440699792432	0.000284477181241	0.00026216683173	0.000267743100177	0.000278246676531	0.000453767187554	0.000277530879997	0.000272976686462	0.000267681269353	0.000272508845924	0.00027676456436	0.000427935747001	0.000298074902991	0.000444950394956	0.00028231808453	0.000288648753055	0.000291405845557	0.000269498861522	0.000456010086675	0.000288382004771	0.000288019593157	0.000287489582177	0.00770845152604	phosphate transport system substrate-binding protein	http://www.genome.jp/dbget-bin/www_bget?ko:K02040
K02041	4.58914044806e-05	2.7322969812e-05	1.81149207675e-05	3.69988003894e-05	3.06817510018e-05	4.18348594026e-05	4.3154195473e-05	2.51684038507e-05	2.69948979643e-05	3.77424934693e-05	3.11463172699e-05	4.17475414723e-05	4.14825276558e-05	2.71342962543e-05	3.9125875028e-05	2.31611636401e-05	2.82730227719e-05	4.10661594151e-05	3.83022077304e-05	3.22305527797e-05	2.61742161086e-05	3.4532735061e-05	3.95839952241e-05	4.03308493607e-05	0.000818196156383	phosphonate transport system ATP-binding protein [EC:7.3.2.2]	http://www.genome.jp/dbget-bin/www_bget?ko:K02041
K02042	7.09153681068e-05	5.22112195418e-05	4.7533552094e-05	6.11430326676e-05	5.17182903064e-05	7.07606764752e-05	7.02213239945e-05	4.32719925855e-05	4.42416383303e-05	6.01418428543e-05	5.10252329435e-05	6.65130321762e-05	6.99950660445e-05	5.17326769708e-05	6.81395069932e-05	5.33055926994e-05	5.17651845503e-05	6.83358e-05	6.29171711998e-05	5.36907961517e-05	5.18223173204e-05	7.2335979849e-05	6.53596200213e-05	6.5023206112e-05	0.00142412013382	phosphonate transport system permease protein	http://www.genome.jp/dbget-bin/www_bget?ko:K02042
K02043	5.42892770195e-06	1.62314672151e-06	8.6951619684e-07	4.58293297874e-06	4.32371558832e-06	4.94049768184e-06	4.08560430514e-06	2.94367e-07	2.49952758928e-06	5.16908062732e-06	3.29973903893e-06	6.6336135814e-06	6.53858963051e-06	1.39475354578e-06	5.29238889267e-06	1.04748981287e-06	3.62686006404e-06	6.14375613297e-06	5.85019311156e-06	2.89351596027e-06	3.9458617249e-07	3.65527557747e-06	4.60279014234e-06	8.70111618859e-06	9.38919845394e-05	GntR family transcriptional regulator, phosphonate transport system regulatory protein	http://www.genome.jp/dbget-bin/www_bget?ko:K02043
K02044	5.36106610567e-05	5.50517263044e-05	6.41992792001e-05	5.19771667101e-05	4.38191945201e-05	5.80906904848e-05	5.35384397485e-05	5.40163989077e-05	4.27419217768e-05	5.07882683859e-05	4.34599775859e-05	4.83811550537e-05	4.65204573712e-05	6.04815855762e-05	5.1506284759e-05	4.66714905512e-05	5.44029009605e-05	4.79644119153e-05	4.37108768335e-05	4.61355044777e-05	4.87971566647e-05	5.84844092396e-05	5.12060403336e-05	5.80858296914e-05	0.00123364182811	phosphonate transport system substrate-binding protein	http://www.genome.jp/dbget-bin/www_bget?ko:K02044
K02444	1.06033744179e-05	6.76311133961e-06	4.92725844876e-06	6.59495233526e-06	8.39798604654e-06	6.93263384386e-06	6.55399023949e-06	6.91763146775e-06	2.83279793452e-06	1.00099656593e-05	7.08236671771e-06	9.46395537612e-06	1.06118094003e-05	5.32542262934e-06	7.93858333902e-06	6.16855112024e-06	6.18214783642e-06	9.26952679713e-06	1.10381002105e-05	7.4749162307e-06	4.20891917324e-06	8.36865724318e-06	6.6740457064e-06	8.4659508862e-06	0.000178807	DeoR family transcriptional regulator, glycerol-3-phosphate regulon repressor	http://www.genome.jp/dbget-bin/www_bget?ko:K02444
K03306	0.00013971006133	0.000287432231934	0.000261144697784	0.000149895442061	0.000151995232605	0.000159370892962	0.000143081267436	0.000285389093956	0.000145722458455	0.000158682570369	0.000152351365871	0.000152042423286	0.000151352271447	0.000272357328758	0.000154329840388	0.000254190861257	0.000162301987865	0.000144001020941	0.000150338924867	0.000146122555994	0.000275289619674	0.000163621677823	0.000145563238252	0.000177667385959	0.00438395445128	inorganic phosphate transporter, PiT family	http://www.genome.jp/dbget-bin/www_bget?ko:K03306
K03430	2.18005378032e-05	7.30416024679e-06	9.85451689752e-06	1.6766827971e-05	2.27826552153e-05	2.15150705499e-05	2.17898896274e-05	9.7141207845e-06	1.67468348482e-05	2.60095009343e-05	2.60759865515e-05	2.43232497985e-05	1.59713090975e-05	1.10312325894e-05	1.74837847347e-05	7.79797971803e-06	2.47285913457e-05	1.58444237114e-05	1.85440083537e-05	2.06564889386e-05	6.31337875984e-06	1.50058681602e-05	1.8526230323e-05	1.59912405628e-05	0.000412577887523	2-aminoethylphosphonate-pyruvate transaminase [EC:2.6.1.37]	http://www.genome.jp/dbget-bin/www_bget?ko:K03430
K03469	6.25174955678e-05	0.000116054990588	0.000109703960168	7.4221158485e-05	6.46062886946e-05	6.82904276343e-05	6.68166537403e-05	0.000108327165112	7.17364418125e-05	6.60493635713e-05	7.25137774165e-05	7.19083712223e-05	6.69937462141e-05	0.000102450987727	6.73834514371e-05	0.000111499471192	8.47366396778e-05	6.75813174627e-05	7.61628914524e-05	6.98462602633e-05	0.000103513105917	6.10815787289e-05	7.31843632632e-05	7.76045497901e-05	0.00191478445713	ribonuclease HI [EC:3.1.26.4]	http://www.genome.jp/dbget-bin/www_bget?ko:K03469
K03470	0.00010255583737	0.00019734758889	0.000167381867892	0.000108872602958	0.000110254747502	0.000108691	0.000109800615701	0.000169114011839	0.000116477985661	0.000107566106388	0.000114686051963	0.000107376091837	0.00011308544361	0.000178782045414	0.000115392979249	0.000183543492766	0.000116141950687	0.000116731366527	0.000116010433212	0.000113490125997	0.000179273651035	0.000115429755078	0.000112883428241	0.000119111225663	0.00310000035448	ribonuclease HII [EC:3.1.26.4]	http://www.genome.jp/dbget-bin/www_bget?ko:K03470
K03471	3.43549331139e-05	5.54575129848e-06	8.84008133454e-06	2.61562516348e-05	3.40076860696e-05	3.41850565404e-05	3.55788041573e-05	5.5929786335e-06	3.54932917678e-05	3.3147755134e-05	3.99187942271e-05	2.6976695231e-05	2.30458486977e-05	5.57901418313e-06	2.99587014103e-05	8.26353074598e-06	3.37957415057e-05	2.47905949225e-05	2.04204853894e-05	3.05426684696e-05	7.62866600148e-06	3.59756069994e-05	3.26798100106e-05	2.36341128907e-05	0.000596112860369	ribonuclease HIII [EC:3.1.26.4]	http://www.genome.jp/dbget-bin/www_bget?ko:K03471
K03536	5.5646508945e-05	7.60173714572e-05	7.72420221527e-05	6.15901480802e-05	5.13025484229e-05	5.41064181607e-05	5.60919424393e-05	6.75572945467e-05	6.02386149018e-05	5.56291534179e-05	5.78661553413e-05	5.66952840756e-05	5.93832566442e-05	8.0134930994e-05	5.92558542091e-05	7.35570624149e-05	6.29754792936e-05	5.33536716811e-05	5.83915501135e-05	5.64235612253e-05	8.37837972922e-05	5.47329421996e-05	6.73158058317e-05	6.18484745297e-05	0.00150113984837	ribonuclease P protein component [EC:3.1.26.5]	http://www.genome.jp/dbget-bin/www_bget?ko:K03536
K03651	9.71269096677e-05	5.42401529437e-05	6.21704080741e-05	9.08762076028e-05	8.10696672809e-05	0.000105742587481	0.000115077854595	5.2397378777e-05	7.44026045744e-05	9.50126248641e-05	9.07025828506e-05	9.93273073588e-05	0.000100115454342	6.22567264526e-05	0.000100271868127	4.94647967189e-05	8.01206e-05	0.000102180365159	9.70249008502e-05	7.72408010506e-05	6.1160856736e-05	0.000100327695456	0.000104023057217	8.74814924907e-05	0.00203981493663	3',5'-cyclic-AMP phosphodiesterase [EC:3.1.4.53]	http://www.genome.jp/dbget-bin/www_bget?ko:K03651
K03685	0.000115958502634	0.000174217748108	0.000163469045006	0.000119491594007	0.000120398849459	0.000113472075789	0.000122227662129	0.000164404135095	0.000130975245679	0.000117494023148	0.000120319752761	0.000107995229105	0.000128413612743	0.00017485137633	0.000117377625084	0.000159916778098	0.000129165675462	0.000119425996409	0.000121971007326	0.000117107020948	0.000159149756238	0.000110716373412	0.000124850682611	0.000124520027618	0.00315789	ribonuclease III [EC:3.1.26.3]	http://www.genome.jp/dbget-bin/www_bget?ko:K03685
K03779	1.28088762968e-05	1.7584089483e-06	3.33314542122e-06	1.43076932019e-05	1.23059597514e-05	1.17137606327e-05	1.22568129154e-05	1.4718364825e-06	1.08312862202e-05	1.16509436362e-05	1.29575118358e-05	1.21174008087e-05	1.45778391762e-05	2.28232e-06	1.03012569518e-05	1.97859186875e-06	1.03860083652e-05	1.29342234379e-05	9.49276618102e-06	9.32355142755e-06	3.68280427658e-06	1.18315498955e-05	1.33480914128e-05	1.32868395853e-05	0.000230939482713	L(+)-tartrate dehydratase alpha subunit [EC:4.2.1.32]	http://www.genome.jp/dbget-bin/www_bget?ko:K03779
K03780	1.34026652642e-05	2.16419562868e-06	3.33314542122e-06	1.46430297613e-05	1.72117139766e-05	1.49011784919e-05	1.43847318243e-05	2.35494e-06	1.54970710535e-05	1.43585572981e-05	1.31989561557e-05	1.37094680682e-05	1.87582489399e-05	2.02873243023e-06	1.45540694549e-05	3.37524495259e-06	1.25291529485e-05	1.36887198051e-05	1.28041962442e-05	1.16544392844e-05	3.55127555241e-06	1.34668047591e-05	1.62248352517e-05	1.31692569341e-05	0.000274964627873	L(+)-tartrate dehydratase beta subunit [EC:4.2.1.32]	http://www.genome.jp/dbget-bin/www_bget?ko:K03780
K03787	9.11041929984e-05	0.00021844849627	0.000192452918234	8.80817362744e-05	9.21284013819e-05	8.96461272913e-05	9.64372849525e-05	0.000192957762855	8.11513290655e-05	8.84487129563e-05	9.65777279687e-05	9.24283492341e-05	8.89676949724e-05	0.000189179299119	8.76079375627e-05	0.000186220411177	8.99296438605e-05	9.11862752368e-05	7.98054645219e-05	8.94578684385e-05	0.000206894683109	9.59990796401e-05	8.27351528086e-05	8.72463271884e-05	0.00279509287712	5'-nucleotidase [EC:3.1.3.5]	http://www.genome.jp/dbget-bin/www_bget?ko:K03787
K03788	8.4826995343e-08	0	0	0	0	2.39056339443e-07	0	0	0	3.28195595385e-07	0	0	0	0	0	0	0	0	0	0	0	0	0	0	6.52078930172e-07	acid phosphatase (class B) [EC:3.1.3.2]	http://www.genome.jp/dbget-bin/www_bget?ko:K03788
K04069	0.000165921602891	0.000784656177622	0.00062663133919	0.000166997606591	0.000157483025467	0.000166701954039	0.000183426609949	0.000726792855058	0.000187047981265	0.000152857098551	0.000177783500902	0.000172916194022	0.000169574570417	0.000649828356557	0.000179468687628	0.000686920541729	0.000195603157544	0.000164911348833	0.000161928930088	0.000187917786531	0.000657643620817	0.000174202738705	0.000160177096954	0.000176021228842	0.00723341401019	pyruvate formate lyase activating enzyme [EC:1.97.1.4]	http://www.genome.jp/dbget-bin/www_bget?ko:K04069
K04070	4.19045356995e-05	0.000236032585753	0.000179410175281	3.33100982358e-05	4.05764078289e-05	4.62972444055e-05	5.01337694943e-05	0.000198992292433	6.56542580119e-05	3.78245423682e-05	5.36811204626e-05	4.79389141483e-05	4.22328576134e-05	0.000203253630353	3.57236250256e-05	0.000198790288932	4.14616048229e-05	3.22277733993e-05	4.36004958315e-05	6.00404561756e-05	0.000207420798005	4.76147739698e-05	4.52224131485e-05	4.04484320119e-05	0.00202979309342	putative pyruvate formate lyase activating enzyme [EC:1.97.1.4]	http://www.genome.jp/dbget-bin/www_bget?ko:K04070
K05306	3.47790680906e-06	1.89367117509e-06	1.73903239368e-06	4.13581756618e-06	3.24278669124e-06	3.02804696628e-06	3.40467025428e-06	2.94367e-06	6.1655013869e-06	2.62556476309e-06	4.50696063854e-06	3.98016814884e-06	4.71635973348e-06	2.02873243022e-06	3.49675694694e-06	2.09497962574e-06	8.57257833317e-06	3.66469664072e-06	4.96714509472e-06	4.82252660045e-06	1.70987341412e-06	3.8476585026e-06	3.45209260676e-06	4.46814074549e-06	8.89853404326e-05	phosphonoacetaldehyde hydrolase [EC:3.11.1.1]	http://www.genome.jp/dbget-bin/www_bget?ko:K05306
K05774	7.37994859484e-06	6.76311133961e-07	2.60854859052e-06	7.93629857294e-06	6.06983149899e-06	6.7732629509e-06	8.59679239206e-06	2.35494e-06	1.7496693125e-06	6.97415640194e-06	4.26551631862e-06	6.36826903814e-06	7.82486955782e-06	2.78950709156e-06	7.93858333902e-06	1.74581635479e-06	3.70928870186e-06	6.03597093766e-06	4.96714509472e-06	2.81314051693e-06	1.05222979331e-06	5.57910482878e-06	6.0986969386e-06	7.05495907183e-06	0.000119362855404	ribose 1,5-bisphosphokinase [EC:2.7.4.23]	http://www.genome.jp/dbget-bin/www_bget?ko:K05774
K05780	7.88891056689e-06	2.70524453585e-07	7.24597e-07	4.13581756618e-06	5.1551993553e-06	7.49043196923e-06	5.02188862507e-06	1.32465283425e-06	2.33289241666e-06	4.5947383354e-06	3.13877615899e-06	5.12999450295e-06	6.96734960627e-06	1.39475354578e-06	5.4814027817e-06	2.09497962574e-06	3.54443142622e-06	5.28147457045e-06	4.85676409261e-06	2.33088785688e-06	2.63057448327e-07	4.52099874057e-06	3.79730186743e-06	5.17363665268e-06	9.29154618299e-05	alpha-D-ribose 1-methylphosphonate 5-triphosphate synthase subunit PhnL [EC:2.7.8.37]	http://www.genome.jp/dbget-bin/www_bget?ko:K05780
K05781	5.17444671592e-06	4.05786680377e-07	8.6951619684e-07	5.47716380386e-06	4.9057542252e-06	7.96854464811e-06	4.42607133056e-06	2.94367e-07	1.33308138095e-06	5.90752071694e-06	3.94359055872e-06	6.36826903813e-06	6.10982965473e-06	1.01436621511e-06	5.67041667072e-06	8.14714e-07	2.39043049675e-06	7.11382289082e-06	5.51905010524e-06	3.1346422903e-06	1.57834468996e-06	9.23438040626e-06	2.53153457828e-06	6.23188051345e-06	9.84175254027e-05	putative phosphonate transport system ATP-binding protein	http://www.genome.jp/dbget-bin/www_bget?ko:K05781
K05813	7.64291228041e-05	0.000180034023861	0.000168396303455	6.6284859912e-05	7.56650227955e-05	7.96057610346e-05	6.92850396746e-05	0.000102439819182	5.85722631756e-05	8.31155345314e-05	7.77450710148e-05	7.27044048521e-05	7.6640845669e-05	0.000182712714497	7.11637292176e-05	0.000177956880431	7.32790590211e-05	6.79046730487e-05	7.11957463577e-05	6.72742460763e-05	0.000170198169068	5.9061558015e-05	7.43350607988e-05	7.46649835102e-05	0.00227666	sn-glycerol 3-phosphate transport system substrate-binding protein	http://www.genome.jp/dbget-bin/www_bget?ko:K05813
K05814	3.96142068252e-05	3.92260457697e-05	4.47800841372e-05	2.90625018164e-05	3.92460338016e-05	3.74521598461e-05	3.6004387939e-05	2.61986893885e-05	3.39935752143e-05	3.95475692439e-05	3.78262767877e-05	3.44947906233e-05	3.7302117892e-05	4.0067465497e-05	3.75192569712e-05	3.43343883107e-05	4.31926062171e-05	3.69703219932e-05	3.35558246399e-05	4.13129778773e-05	3.69595714899e-05	3.66489472373e-05	3.63620421245e-05	4.65627298741e-05	0.000898234571517	sn-glycerol 3-phosphate transport system permease protein	http://www.genome.jp/dbget-bin/www_bget?ko:K05814
K05815	4.09714387506e-05	2.94871654407e-05	3.11576637201e-05	3.55456752985e-05	4.64799425744e-05	4.04005213659e-05	3.54085706445e-05	2.56099547955e-05	3.65764203899e-05	4.66858234436e-05	4.09650529467e-05	3.54677206152e-05	3.64445979405e-05	3.52492259751e-05	3.66686944707e-05	3.79424087773e-05	4.83856103998e-05	3.80481739463e-05	3.25623956209e-05	3.97858444538e-05	3.24875948684e-05	3.57832240743e-05	3.41757168069e-05	4.10363452678e-05	0.000893325782587	sn-glycerol 3-phosphate transport system permease protein	http://www.genome.jp/dbget-bin/www_bget?ko:K05815
K05816	5.25079101173e-05	1.31204359988e-05	2.91287925942e-05	4.13581756618e-05	4.78103166016e-05	4.85284369071e-05	4.6473748971e-05	1.22162428047e-05	3.97424886697e-05	5.40702243398e-05	4.35404590259e-05	4.28973678263e-05	5.00577271712e-05	2.54859511547e-05	4.42292500316e-05	1.54795716791e-05	5.16003272746e-05	4.64554191809e-05	4.96714509472e-05	4.52513746009e-05	1.63095617963e-05	4.09775630528e-05	4.67183199448e-05	5.44407675043e-05	0.000958071883856	sn-glycerol 3-phosphate transport system ATP-binding protein [EC:7.6.2.10]	http://www.genome.jp/dbget-bin/www_bget?ko:K05816
K05982	1.70502260639e-05	8.57562517863e-05	6.07212144127e-05	1.43076932019e-05	1.72117139766e-05	1.32277841159e-05	1.21716961591e-05	7.22671712907e-05	3.18273179703e-05	1.59174863762e-05	2.01203599935e-05	1.68051544062e-05	1.87582489399e-05	6.08619729068e-05	1.5310125011e-05	8.0773103348e-05	1.95355871631e-05	2.14492538677e-05	1.84336273516e-05	3.02211666961e-05	6.85264652892e-05	1.62563571735e-05	1.53042772233e-05	1.35220048877e-05	0.000756336259611	deoxyribonuclease V [EC:3.1.21.7]	http://www.genome.jp/dbget-bin/www_bget?ko:K05982
K06135	0	0	0	0	0	0	0	0	0	8.20488988463e-08	0	0	0	0	9.4506944512e-08	0	0	0	0	0	0	0	0	0	1.76555843358e-07	pyrroloquinoline quinone biosynthesis protein A	http://www.genome.jp/dbget-bin/www_bget?ko:K06135
K06136	8.2112531492e-05	2.01540717921e-05	1.88395175982e-05	6.74026484435e-05	8.10696672809e-05	8.12791554108e-05	8.28186039354e-05	1.61902013074e-05	7.1319853881e-05	8.22950455429e-05	7.88718111745e-05	8.37604274877e-05	8.17859653783e-05	1.68638383263e-05	7.69286528328e-05	1.67598370059e-05	7.69059190851e-05	6.77968878534e-05	6.71116492798e-05	6.69527443029e-05	2.15707107628e-05	8.53218272953e-05	7.26090144955e-05	7.43122355566e-05	0.00149103281752	pyrroloquinoline quinone biosynthesis protein B	http://www.genome.jp/dbget-bin/www_bget?ko:K06136
K06137	0.000127919108977	9.60361810225e-06	1.60860496415e-05	7.96983222888e-05	0.00010376917412	0.000117456348113	0.000129973286957	1.7073303197e-05	9.13993921815e-05	9.87048253122e-05	9.98774670077e-05	0.000103130579145	9.18618248089e-05	1.99069369716e-05	0.000111801715358	1.72253880339e-05	0.000110948946504	0.00010239593555	9.30511847745e-05	9.41196441522e-05	1.70987341413e-05	0.000111293522188	8.51516176333e-05	0.000101591410634	0.00195113833579	pyrroloquinoline-quinone synthase [EC:1.3.3.11]	http://www.genome.jp/dbget-bin/www_bget?ko:K06137
K06138	1.90012469568e-05	4.19312903056e-06	5.50693591332e-06	1.68786068241e-05	1.57981915727e-05	1.96823052808e-05	2.17898896274e-05	5.5929786335e-06	1.7496693125e-05	1.37842150062e-05	1.44866591953e-05	1.84856698468e-05	1.51137891459e-05	5.95940151379e-06	1.21913958421e-05	4.18995925148e-06	1.4095297067e-05	1.42276457816e-05	1.54533402947e-05	1.59143377815e-05	6.8394936565e-06	2.02002071387e-05	1.31179519057e-05	1.74022323772e-05	0.000327401572769	pyrroloquinoline quinone biosynthesis protein D	http://www.genome.jp/dbget-bin/www_bget?ko:K06138
K06139	0.000119775717424	1.92072362045e-05	2.75346795666e-05	0.000109207939518	0.000106180477044	0.00011299396311	0.000121461611321	2.97310969465e-05	0.000102980536679	0.000104448248231	0.000107362240925	0.000117636080843	0.000119731223234	3.42349e-05	0.000118889736196	2.66527963497e-05	0.000103035797274	0.00011091096598	0.00010066747392	0.000104970329003	3.27506523167e-05	0.000124471752559	0.000107935428838	0.000111585935986	0.00217435677923	PqqA peptide cyclase [EC:1.21.98.4]	http://www.genome.jp/dbget-bin/www_bget?ko:K06139
K06140	9.33096948773e-07	2.70524453585e-06	2.60854859052e-06	1.45312509082e-06	1.66296753397e-07	1.35465259018e-06	1.70233512714e-06	1.7662e-06	1.16644620833e-06	8.20488988463e-07	1.69011023945e-06	1.14982635411e-06	7.50329957598e-07	8.87570438224e-07	1.22859027865e-06	3.14246943861e-06	1.7310013942e-06	3.23355585946e-07	2.2076200421e-06	3.21501773364e-07	3.02516065576e-06	2.30859510157e-06	3.10688334609e-06	1.05824386077e-06	3.7607697079e-05	regulator of nucleoside diphosphate kinase	http://www.genome.jp/dbget-bin/www_bget?ko:K06140
K06162	2.47694826402e-05	4.19312903056e-06	4.05774225192e-06	1.69903856773e-05	1.47172626756e-05	2.15947559964e-05	2.12791890893e-05	5.5929786335e-06	1.14145093244e-05	2.02660780151e-05	1.64986951946e-05	2.1758252547e-05	2.0580478837e-05	4.81823952179e-06	2.39102569615e-05	3.25885719559e-06	1.16224379325e-05	2.1880394649e-05	1.73298173305e-05	1.22974428312e-05	3.15668937992e-06	1.97192498259e-05	1.87563698301e-05	1.77549803308e-05	0.000358217675701	alpha-D-ribose 1-methylphosphonate 5-triphosphate diphosphatase [EC:3.6.1.63]	http://www.genome.jp/dbget-bin/www_bget?ko:K06162
K06163	8.22821854827e-06	1.21736004113e-06	2.8983873228e-06	7.8245197198e-06	5.90353474559e-06	7.5701174157e-06	9.36284319928e-06	8.83102e-07	1.33308138095e-06	7.30235199733e-06	4.90936783841e-06	8.22568084093e-06	9.00395949119e-06	7.60774661335e-07	7.0880208384e-06	1.04748981287e-06	5.02814690696e-06	8.94617121117e-06	8.60971816418e-06	4.98327748714e-06	7.89172344981e-07	6.44482799187e-06	6.6740457064e-06	7.17254172303e-06	0.000132206711279	alpha-D-ribose 1-methylphosphonate 5-phosphate C-P lyase [EC:4.7.1.1]	http://www.genome.jp/dbget-bin/www_bget?ko:K06163
K06164	8.05856455759e-06	2.97576898943e-06	2.46362922438e-06	8.27163513236e-06	8.39798604654e-06	1.22715587581e-05	1.10651783264e-05	1.4718364825e-06	5.08237276488e-06	9.76381896272e-06	6.11658943802e-06	7.34119903007e-06	1.14693293519e-05	4.94503529868e-06	1.17188611195e-05	4.53912252244e-06	6.42943374988e-06	1.03473787503e-05	8.9408611705e-06	4.01877216705e-06	2.23598831077e-06	1.01001035694e-05	9.32065003824e-06	1.08176039101e-05	0.000178163277672	alpha-D-ribose 1-methylphosphonate 5-triphosphate synthase subunit PhnI [EC:2.7.8.37]	http://www.genome.jp/dbget-bin/www_bget?ko:K06164
K06165	4.49583075317e-06	4.05786680377e-07	1.01443556298e-06	3.80048100676e-06	2.49445130095e-06	4.38269955646e-06	3.83025403606e-06	8.83102e-07	1.41639896726e-06	4.18449384116e-06	2.25348031927e-06	4.59930541644e-06	2.78693984251e-06	1.26795776889e-06	4.25281250305e-06	5.81938784928e-07	1.64857275638e-06	4.31140781262e-06	3.42181106525e-06	3.05426684695e-06	5.26114896654e-07	4.80957312826e-06	4.48772038878e-06	6.11429786225e-06	7.1024132987e-05	alpha-D-ribose 1-methylphosphonate 5-triphosphate synthase subunit PhnH [EC:2.7.8.37]	http://www.genome.jp/dbget-bin/www_bget?ko:K06165
K06166	3.81721479044e-06	9.46835587546e-07	1.01443556298e-06	3.9122598599e-06	1.57981915727e-06	4.6217558959e-06	3.40467025429e-06	5.88735e-07	2.24957483035e-06	4.26654274001e-06	3.3802204789e-06	4.42240905427e-06	2.67974984857e-06	7.60774661335e-07	3.49675694695e-06	9.31102055885e-07	1.64857275638e-06	3.66469664072e-06	4.63600208841e-06	2.25051241354e-06	2.63057448327e-07	2.59716948926e-06	1.72604630338e-06	4.58572339669e-06	6.34446368543e-05	alpha-D-ribose 1-methylphosphonate 5-triphosphate synthase subunit PhnG [EC:2.7.8.37]	http://www.genome.jp/dbget-bin/www_bget?ko:K06166
K06167	7.27815620043e-05	4.0984454718e-05	4.0432503153e-05	7.60096201352e-05	6.84311140228e-05	7.80917375515e-05	8.05204515138e-05	3.69430957107e-05	6.01552973154e-05	6.37519944036e-05	6.73629652582e-05	6.87242367033e-05	7.01022560385e-05	4.13354232658e-05	7.8440763945e-05	4.07357149449e-05	7.49276317774e-05	6.66112507049e-05	6.4241743225e-05	5.88348245256e-05	4.19576630082e-05	7.06045335229e-05	6.80062243531e-05	6.94913468575e-05	0.00149947840866	phosphoribosyl 1,2-cyclic phosphate phosphodiesterase [EC:3.1.4.55]	http://www.genome.jp/dbget-bin/www_bget?ko:K06167
K06193	5.08961972058e-07	0	7.24597e-07	0	1.66296753397e-07	5.57798125368e-07	3.40467025428e-07	0	2.49952758929e-07	4.92293393078e-07	4.82888639844e-07	8.84481810853e-07	0	1.26795776889e-06	5.67041667072e-07	2.32775513971e-07	2.47285913457e-07	6.46711171892e-07	5.51905010525e-07	4.82252660045e-07	6.57643620817e-07	2.02002071387e-06	1.84111605694e-06	3.52747953591e-07	1.32751953607e-05	protein PhnA	http://www.genome.jp/dbget-bin/www_bget?ko:K06193
K07048	4.78424253735e-05	5.89743308815e-05	4.37656485743e-05	4.45997624028e-05	5.63745994016e-05	3.96036669011e-05	3.96644084624e-05	4.38607271785e-05	5.17402210982e-05	5.43984199351e-05	5.09447515034e-05	4.31627123696e-05	4.8771447244e-05	4.86895783254e-05	4.44182639207e-05	5.30728171854e-05	4.49236076113e-05	5.06590417982e-05	4.96714509472e-05	5.20029118416e-05	5.82672248044e-05	4.4921413018e-05	5.3967714419e-05	4.1741841175e-05	0.00116603898637	phosphotriesterase-related protein	http://www.genome.jp/dbget-bin/www_bget?ko:K07048
K07093	2.62963685563e-06	5.4104890717e-07	3.6229841535e-06	1.45312509082e-06	3.24278669124e-06	1.99213616203e-06	1.7874518835e-06	3.67959120625e-06	5.83223104167e-07	2.46146696539e-06	3.54118335885e-06	2.47654907038e-06	1.82222989703e-06	2.53591553778e-06	9.4506944512e-07	4.42273476546e-06	2.80257368585e-06	1.18563714847e-06	1.54533402947e-06	2.81314051694e-06	5.78726386319e-06	6.73340237956e-06	1.03562778203e-06	2.23407037274e-06	6.18741828726e-05	uncharacterized protein	http://www.genome.jp/dbget-bin/www_bget?ko:K07093
K07636	0.000227081866533	0.000638167186006	0.000595908433568	0.000257650256488	0.000264661283031	0.000225987926221	0.000241050654003	0.000621114995615	0.000292528045533	0.000234823948499	0.000265427789034	0.000236245091679	0.000237104266601	0.000610394869944	0.000236172854336	0.000626049744826	0.000281905941341	0.000246181	0.000264693643047	0.000264113706818	0.000628181186605	0.00025423403556	0.000275592059773	0.000255507101052	0.00828077827222	two-component system, OmpR family, phosphate regulon sensor histidine kinase PhoR [EC:2.7.13.3]	http://www.genome.jp/dbget-bin/www_bget?ko:K07636
K07657	6.63347103582e-05	5.28875306758e-05	6.37645211016e-05	7.3438706513e-05	6.14466503801e-05	7.52230614782e-05	7.25194764162e-05	6.2994601451e-05	8.09013763066e-05	7.71259649156e-05	7.27552217364e-05	6.97856148763e-05	7.36395258386e-05	6.32710926677e-05	7.38099236639e-05	5.78447152219e-05	7.34439162966e-05	7.59885626973e-05	6.9429650324e-05	7.24182744501e-05	6.07662705635e-05	7.60874468891e-05	7.51405490737e-05	7.88979589533e-05	0.00167991532285	two-component system, OmpR family, phosphate regulon response regulator PhoB	http://www.genome.jp/dbget-bin/www_bget?ko:K07657
K07659	4.38555565924e-05	2.43472008226e-05	4.13020193499e-05	3.84519254802e-05	4.58979039375e-05	5.0998685748e-05	4.17923273713e-05	2.5315587499e-05	3.54932917679e-05	4.83268014205e-05	4.32990147059e-05	4.44009869048e-05	4.41622775044e-05	3.19525357761e-05	4.47962916987e-05	2.90969392464e-05	3.92360316018e-05	4.79644119153e-05	4.02890657683e-05	3.95447181237e-05	3.47235831792e-05	4.1362328903e-05	4.30360878309e-05	4.30352503381e-05	0.000962680823486	two-component system, OmpR family, phosphate regulon response regulator OmpR	http://www.genome.jp/dbget-bin/www_bget?ko:K07659
K08176	3.90204178577e-06	0	0	3.68870215362e-06	8.48113442324e-06	2.23119250147e-06	2.29815242164e-06	0	1.6163611744e-05	4.84088503193e-06	7.7262182375e-06	3.36103088124e-06	3.21569981828e-06	1.26795776889e-07	2.92971527987e-06	0	3.62686006403e-06	3.44912625009e-06	3.97371607578e-06	1.0609558521e-05	1.31528724163e-07	3.27050972721e-06	4.37265063522e-06	2.35165302394e-06	9.0750783077e-05	MFS transporter, PHS family, inorganic phosphate transporter	http://www.genome.jp/dbget-bin/www_bget?ko:K08176
K08300	0.000210540602442	0.000161773623244	0.000199119209077	0.000257538477635	0.000206041677459	0.000211246118622	0.000192108519098	0.000165434420633	0.000188048	0.000242700642787	0.000206354412093	0.000199362200166	0.000250824585826	0.000188291728681	0.00022265836127	0.000160265941369	0.000192718155221	0.000250385008718	0.000275621362256	0.000196276832638	0.000172697214827	0.000190266712954	0.000258101457232	0.000252802700074	0.00505117775662	ribonuclease E [EC:3.1.26.12]	http://www.genome.jp/dbget-bin/www_bget?ko:K08300
K08355	1.00095854505e-05	4.05786680377e-06	5.0721778149e-06	1.0395433342e-05	1.03935470873e-05	1.25106150975e-05	1.13205285955e-05	2.79648931675e-06	1.11645565655e-05	1.00920145581e-05	8.12862543736e-06	9.37550719503e-06	1.01830494246e-05	4.94503529868e-06	1.01122430628e-05	5.23744906435e-06	1.45074402561e-05	1.13174455081e-05	1.19211482273e-05	8.19829522077e-06	5.12962024237e-06	1.12544011201e-05	9.66585929892e-06	1.0112108003e-05	0.000217901041991	arsenite oxidase small subunit [EC:1.20.2.1 1.20.9.1]	http://www.genome.jp/dbget-bin/www_bget?ko:K08355
K08722	0	6.76311133961e-07	1.4491936614e-07	1.1177885314e-07	0	2.39056339443e-07	5.10700538142e-07	1.03028553775e-06	1.66635172619e-07	8.20488988463e-08	8.04814399739e-08	3.53792724341e-07	2.14379987885e-07	7.60774661335e-07	3.78027778048e-07	0	2.47285913457e-07	2.1557039063e-07	2.2076200421e-07	8.03754433409e-08	3.9458617249e-07	3.84765850261e-07	1.15069753559e-07	5.87913255986e-07	6.99552121556e-06	5'-deoxynucleotidase [EC:3.1.3.89]	http://www.genome.jp/dbget-bin/www_bget?ko:K08722
K08726	1.95102089289e-06	8.11573360754e-07	7.24597e-07	2.45913476908e-06	1.08092889708e-06	2.86867607332e-06	2.72373620342e-06	7.3591824125e-07	2.41621000298e-06	2.13327137001e-06	2.25348031927e-06	2.21120452713e-06	1.82222989702e-06	2.53591553778e-07	2.3626736128e-06	1.51304084081e-06	2.06071594547e-06	3.01798546883e-06	2.2076200421e-06	1.84863519684e-06	1.05222979331e-06	9.61914625652e-07	1.3808370427e-06	2.23407037275e-06	4.30853e-05	soluble epoxide hydrolase / lipid-phosphate phosphatase [EC:3.3.2.10 3.1.3.76]	http://www.genome.jp/dbget-bin/www_bget?ko:K08726
K09474	6.53167864141e-06	1.13620270506e-05	8.6951619684e-06	4.24759641932e-06	4.8226058485e-06	7.72948830867e-06	6.29863997042e-06	8.09510065375e-06	2.58284517559e-06	5.25112952617e-06	3.86310911874e-06	5.30689086511e-06	4.5019797456e-06	1.07776410356e-05	3.59126389145e-06	1.21043267265e-05	5.60514737169e-06	4.09583742199e-06	4.19447807999e-06	4.42064938375e-06	9.86465431226e-06	5.38672190365e-06	4.02744137455e-06	6.34946316465e-06	0.000149705877959	acid phosphatase (class A) [EC:3.1.3.2]	http://www.genome.jp/dbget-bin/www_bget?ko:K09474
K09994	1.69653990686e-07	0	0	6.7067311884e-07	0	3.18741785925e-07	1.70233512714e-07	0	0	0	0	3.53792724341e-07	1.07189993943e-07	0	5.67041667072e-07	0	0	5.38925976577e-07	6.6228601263e-07	0	0	3.84765850261e-07	2.30139507117e-07	3.52747953592e-07	4.5261920937e-06	(aminoalkyl)phosphonate N-acetyltransferase [EC:2.3.1.280]	http://www.genome.jp/dbget-bin/www_bget?ko:K09994
K17237	8.82200751567e-06	5.41048907169e-07	4.3475809842e-07	7.93629857294e-06	7.56650227955e-06	1.0598164382e-05	8.68190914842e-06	2.94367e-07	5.2490079375e-06	4.26654274001e-06	6.92140383775e-06	8.75636992744e-06	9.11114948512e-06	5.07183107556e-07	9.07266667315e-06	5.81938784928e-07	8.65500697099e-06	8.19167484397e-06	6.7332411284e-06	4.74215115711e-06	1.31528724164e-06	7.40674261753e-06	8.74530127046e-06	8.70111618859e-06	0.000143831840113	inositol-phosphate transport system substrate-binding protein	http://www.genome.jp/dbget-bin/www_bget?ko:K17237
K17238	7.04064061346e-06	1.35262226792e-07	5.7967746456e-07	7.60096201352e-06	4.57316071841e-06	6.61389205794e-06	7.66050807213e-06	1.4718364825e-07	3.16606827976e-06	2.78966256077e-06	3.21925759895e-06	7.34119903008e-06	5.46668969108e-06	0	6.42647222682e-06	2.32775513971e-07	4.7808609935e-06	6.68268210956e-06	6.18133611787e-06	2.57201418691e-06	5.26114896653e-07	6.0600621416e-06	7.36446422775e-06	5.64396725747e-06	0.000102804913648	inositol-phosphate transport system permease protein	http://www.genome.jp/dbget-bin/www_bget?ko:K17238
K17239	7.04064061347e-06	2.70524453584e-07	2.8983873228e-07	5.0300483913e-06	4.82260584851e-06	8.8450845594e-06	7.57539131578e-06	2.94367e-07	2.91611552083e-06	3.19991e-06	4.50696063854e-06	6.6336135814e-06	5.46668969108e-06	7.60774661335e-07	7.65506250547e-06	1.16387756986e-07	4.69843235568e-06	7.65274886739e-06	6.62286012629e-06	3.21501773363e-06	2.63057448327e-07	4.90576459083e-06	7.24939447419e-06	6.46704581585e-06	0.000106498334034	inositol-phosphate transport system permease protein	http://www.genome.jp/dbget-bin/www_bget?ko:K17239
K17240	7.21029460415e-06	2.43472008227e-06	1.4491936614e-06	8.15985627922e-06	6.56872175917e-06	6.21546482553e-06	8.34144212299e-06	2.0605710755e-06	2.91611552083e-06	5.00498282963e-06	4.58744207852e-06	1.20289526276e-05	8.25362953358e-06	2.02873243023e-06	8.97815972865e-06	3.49163270957e-06	5.60514737169e-06	7.0060376955e-06	8.49933716208e-06	3.69727039369e-06	1.70987341412e-06	6.63721e-06	8.51516176334e-06	6.81979376944e-06	0.000138219744356	inositol-phosphate transport system ATP-binding protein	http://www.genome.jp/dbget-bin/www_bget?ko:K17240
K18105	0	1.73135650294e-05	8.11548450384e-06	0	0	0	0	1.78092214382e-05	3.33270345238e-07	0	0	0	0	1.06508452587e-05	0	1.29190410254e-05	8.2428637819e-08	0	0	0	1.10484128297e-05	0	0	0	7.82722690683e-05	RNA 3'-terminal phosphate cyclase (GTP) [EC:6.5.1.5]	http://www.genome.jp/dbget-bin/www_bget?ko:K18105
K18916	2.88411784166e-06	3.24629344301e-06	2.46362922438e-06	3.12980788792e-06	2.24500617086e-06	4.2233286635e-06	4.85165511235e-06	7.3591824125e-07	2.33289241667e-06	2.70761366193e-06	3.46070191888e-06	2.83034179473e-06	4.93073972136e-06	1.90193665334e-06	2.45718055731e-06	2.21136738273e-06	3.13228823712e-06	4.74254859388e-06	3.86333507367e-06	2.00938608352e-06	1.70987341413e-06	3.84765850261e-06	2.99181359252e-06	3.05714893112e-06	7.19665831204e-05	phosphonate dehydrogenase [EC:1.20.1.1]	http://www.genome.jp/dbget-bin/www_bget?ko:K18916
K18978	8.4826995343e-07	8.38625806112e-06	5.36201654718e-06	3.3533655942e-07	8.31483766984e-08	2.39056339443e-07	1.70233512714e-07	2.6493056685e-06	8.33175863095e-08	4.92293393078e-07	1.60962879948e-07	0	2.14379987885e-07	4.31105641423e-06	3.78027778048e-07	8.72908177392e-06	1.64857275638e-07	8.62281562523e-07	2.2076200421e-07	2.41126330023e-07	7.23408e-06	3.84765850261e-07	1.15069753559e-07	5.87913255986e-07	4.22536006931e-05	glyceraldehyde-3-phosphate dehydrogenase [NAD(P)+] [EC:1.2.1.90]	http://www.genome.jp/dbget-bin/www_bget?ko:K18978
K19504	8.4826995343e-08	2.16419562868e-06	2.46362922438e-06	0	8.31483766984e-08	2.39056339443e-07	8.5116756357e-08	1.4718364825e-06	1.08312862202e-06	8.20488988463e-08	2.41444319922e-07	0	0	1.90193665333e-06	2.83520833536e-07	3.37524495259e-06	2.47285913457e-07	2.15570390631e-07	8.8304801684e-07	6.43003546727e-07	2.63057448327e-06	0	2.30139507117e-07	0	1.84087559416e-05	glucoselysine-6-phosphate deglycase	http://www.genome.jp/dbget-bin/www_bget?ko:K19504
K19670	2.9180486398e-05	6.22206243244e-06	1.24630654881e-05	2.86153864038e-05	2.68569256736e-05	3.41053710939e-05	2.94503976996e-05	8.24228e-06	1.52471182946e-05	2.98658e-05	2.48687649519e-05	2.67997988688e-05	3.11922882374e-05	1.22991903583e-05	3.12817986335e-05	6.40132663421e-06	2.76960223071e-05	3.02876398836e-05	2.66018215073e-05	2.52378892091e-05	7.89172344981e-06	2.57793119674e-05	2.6581113072e-05	2.83374189385e-05	0.000551505004985	phosphonoacetate hydrolase [EC:3.11.1.2]	http://www.genome.jp/dbget-bin/www_bget?ko:K19670

## Sheet: Metabolite
Metabolite	Metab ID	Library ID	KEGG Compound ID	M/Z	Retention time	Mode	Adducts	Formula	Fragmentation Score	Theoretical Fragmentation Score	Mass Error	CAS ID	RSD	HD_1	HD_2	HD_3	HD_4	HD_5	HD_6	LD_1	LD_2	LD_3	LD_4	LD_5	LD_6	MD_1	MD_2	MD_3	MD_4	MD_5	MD_6	ND_1	ND_2	ND_3	ND_4	ND_5	ND_6
Inositol cyclic phosphate	metab_4237	HMDB0001125	C04299	275.052	0.5904	pos	M+CH3OH+H	C6H11O8P	0	56.2	-0.967021	43119-57-9	0.0560446	4.7037	4.554	4.6201	4.5475	4.4333	4.2921	5.9447	5.3778	5.587	5.7927	4.9831	5.5748	4.5239	4.2799	4.2977	4.578	4.4109	4.1661	4.713	4.7451	4.8341	3.9406	4.764	4.4451

## Sheet: α diversity
Sample	chao	shannon
HD_6	324	3.52613
MD_5	334	3.42409
MD_6	348	3.50023
MD_4	341	3.51301
ND_1	407	3.84231
MD_3	344	3.51169
LD_5	347	3.52726
LD_6	350	3.58841
HD_2	339	3.54017
LD_4	350	3.59255
ND_2	418	3.88306
MD_1	356	3.48307
LD_2	354	3.56121
LD_1	360	3.60611
ND_4	391	3.77071
MD_2	347	3.46834
HD_4	333	3.55389
ND_3	413	3.80903
HD_1	332	3.58799
ND_6	414	3.93229
ND_5	395	3.9273
HD_3	337	3.52301
HD_5	332	3.5992
LD_3	342	3.56014
